# Supplementary material for: catena-Poly[[tricarbonyl-1κ3 C-(1η5-cyclo­penta­dien­yl)lead(II)molyb­denum(0)](Mo—Pb)-μ3-acetato-2′:2:2′′κ4 O:O,O′:O′]
Source: Acta Crystallogr Sect E Struct Rep Online. 2012 Jun 2;68(Pt 7):m869. doi: 10.1107/S1600536812024737 (PMC3393150; doi:10.1107/S1600536812024737)
Supplement: Supplementary file 1 [file e-68-0m869-sup1.cif]

##############################################################################
#                                                                            #
# This CIF contains the data in a paper accepted for publication in          #
# Acta Crystallographica Section E. It conforms to the requirements of       #
# Notes for Authors for Acta Crystallographica Section E, and has been       #
# peer reviewed under the auspices of the IUCr Commission on Journals.       #
#                                                                            #
# Full details of the Crystallographic Information File format               #
# are given in the paper "The Crystallographic Information File (CIF):       #
# a New Standard Archive File for Crystallography" by S. R. Hall, F. H.      #
# Allen and I. D. Brown [Acta Cryst. (1991), A47, 655-685].                  #
#                                                                            #
# The current version of the core CIF dictionary is obtainable from          #
# ftp://ftp.iucr.org/pub/cif_core.dic.                                       #
#                                                                            #
# Software is freely available for graphical display of the structure(s)     #
# in this CIF. For information consult the CIF software page                 #
# http://www.iucr.org/resources/cif/software.                                #
#                                                                            #
# This file may be used for bona fide research purposes within the           #
# scientific community so long as proper attribution is given to the journal # 
# article from which it was obtained.                                        #
#                                                                            #
##############################################################################
data_I
_audit_creation_method     SHELXL-97
_chemical_name_systematic
;
<i>catena</i>-Poly[[tricarbonyl-1\k^3^<i>C</i>-(1\h^5^-
cyclopentadienyl)lead(II)molybdenum(0)](<i>Mo</i>---<i>Pb</i>)-\m~3~-acetato-
2':2:2''\k^4^<i>O</i>:<i>O</i>,<i>O</i>':<i>O</i>']
;
_chemical_name_common     ?
_chemical_formula_moiety     'C10 H8 Mo O5 Pb'
_chemical_formula_sum     'C10 H8 Mo O5 Pb'
_chemical_formula_iupac     '[Mo Pb (C5 H5) (C2 H3 O2) (C O)3]'
_chemical_formula_weight     511.29
_chemical_melting_point     ?
_symmetry_cell_setting     monoclinic
_symmetry_space_group_name_H-M     'P 21/n'
_symmetry_space_group_name_Hall     '-P 2yn'
loop_
    _symmetry_equiv_pos_as_xyz
    'x, y, z'
    '-x+1/2, y+1/2, -z+1/2'
    '-x, -y, -z'
    'x-1/2, -y-1/2, z-1/2'
_cell_length_a     7.4813(6)
_cell_length_b     14.9431(12)
_cell_length_c     11.3323(9)
_cell_angle_alpha     90.00
_cell_angle_beta     98.660(9)
_cell_angle_gamma     90.00
_cell_volume     1252.44(17)
_cell_formula_units_Z     4
_cell_measurement_reflns_used     8000
_cell_measurement_theta_min     2.3
_cell_measurement_theta_max     25.9
_cell_measurement_temperature     220(2)
_exptl_crystal_description     plate
_exptl_crystal_colour     orange
_exptl_crystal_size_max     .19
_exptl_crystal_size_mid     .19
_exptl_crystal_size_min     .08
_exptl_crystal_density_diffrn     2.712
_exptl_crystal_density_meas     ?
_exptl_crystal_density_method     'not measured'
_exptl_crystal_F_000     928
_exptl_absorpt_coefficient_mu     14.430
_exptl_absorpt_correction_type     numerical
_exptl_absorpt_process_details
                               '(<i>IPDS Program Package</i>; Stoe & Cie, 1999)'
_exptl_absorpt_correction_T_min     0.1117
_exptl_absorpt_correction_T_max     0.2625
_exptl_special_details     ?
_diffrn_ambient_temperature     220(2)
_diffrn_radiation_type     MoK\a
_diffrn_radiation_wavelength     0.71073
_diffrn_radiation_source     'fine-focus sealed tube'
_diffrn_radiation_monochromator     graphite
_diffrn_measurement_device_type     'Stoe IPDS I'
_diffrn_measurement_method     '\f oscillation'
_diffrn_detector_area_resol_mean     ?
_diffrn_reflns_number     9600
_diffrn_reflns_av_R_equivalents     0.0660
_diffrn_reflns_av_sigmaI/netI     0.0432
_diffrn_reflns_theta_min     2.27
_diffrn_reflns_theta_max     25.91
_diffrn_reflns_theta_full     25.91
_diffrn_measured_fraction_theta_max     0.994
_diffrn_measured_fraction_theta_full     0.994
_diffrn_reflns_limit_h_min     -9
_diffrn_reflns_limit_h_max     9
_diffrn_reflns_limit_k_min     -18
_diffrn_reflns_limit_k_max     18
_diffrn_reflns_limit_l_min     -13
_diffrn_reflns_limit_l_max     13
_diffrn_standards_number     0
_diffrn_standards_interval_count     .
_diffrn_standards_interval_time     .
_diffrn_standards_decay_%     ?
_refine_special_details
;
Refinement of <i>F</i>^2^ against ALL reflections. The weighted <i>R</i>-factor
<i>wR</i> and goodness of fit <i>S</i> are based on <i>F</i>^2^, conventional
<i>R</i>-factors <i>R</i> are based on <i>F</i>, with <i>F</i> set to zero for
negative <i>F</i>^2^. The threshold expression of <i>F</i>^2^ >
\s(<i>F</i>^2^) is used only for calculating <i>R</i>-factors(gt) <i>etc</i>.
and is not relevant to the choice of reflections for refinement.
<i>R</i>-factors based on <i>F</i>^2^ are statistically about twice as large
as those based on <i>F</i>, and <i>R</i>- factors based on ALL data will be
even larger.
;
_reflns_number_total     2417
_reflns_number_gt     2130
_reflns_threshold_expression     >2sigma(I)
_refine_ls_structure_factor_coef     Fsqd
_refine_ls_matrix_type     full
_refine_ls_R_factor_all     0.0303
_refine_ls_R_factor_gt     0.0242
_refine_ls_wR_factor_gt     0.0548
_refine_ls_wR_factor_ref     0.0562
_refine_ls_goodness_of_fit_ref     1.032
_refine_ls_restrained_S_all     1.032
_refine_ls_number_reflns     2417
_refine_ls_number_parameters     154
_refine_ls_number_restraints     0
_refine_ls_hydrogen_treatment     constr
_refine_ls_weighting_scheme     calc
_refine_ls_weighting_details
         'calc w=1/[\s^2^(Fo^2^)+(0.0275P)^2^+0.0000P] where P=(Fo^2^+2Fc^2^)/3'
_atom_sites_solution_hydrogens     geom
_atom_sites_solution_primary     direct
_atom_sites_solution_secondary     difmap
_refine_ls_shift/su_max     0.001
_refine_ls_shift/su_mean     0.000
_refine_diff_density_max     1.291
_refine_diff_density_min     -1.150
_refine_ls_extinction_method     none
_refine_ls_extinction_coef     ?
loop_
    _atom_type_symbol
    _atom_type_description
    _atom_type_scat_dispersion_real
    _atom_type_scat_dispersion_imag
    _atom_type_scat_source
    'C' 'C' 0.0033 0.0016
                         'International Tables Vol C Tables 4.2.6.8 and 6.1.1.4'
    'H' 'H' 0.0000 0.0000
                         'International Tables Vol C Tables 4.2.6.8 and 6.1.1.4'
    'O' 'O' 0.0106 0.0060
                         'International Tables Vol C Tables 4.2.6.8 and 6.1.1.4'
    'Mo' 'Mo' -1.6832 0.6857
                         'International Tables Vol C Tables 4.2.6.8 and 6.1.1.4'
    'Pb' 'Pb' -3.3944 10.1111
                         'International Tables Vol C Tables 4.2.6.8 and 6.1.1.4'
_computing_data_collection     '<i>IPDS Program Package</i> (Stoe & Cie, 1999)'
_computing_cell_refinement     '<i>IPDS Program Package</i> (Stoe & Cie, 1999)'
_computing_data_reduction     '<i>IPDS Program Package</i> (Stoe & Cie, 1999)'
_computing_structure_solution     'SHELXS97 (Sheldrick, 2008)'
_computing_structure_refinement     'SHELXL97 (Sheldrick, 2008)'
_computing_molecular_graphics     'DIAMOND (Brandenburg, 2009)'
_computing_publication_material     'publCIF (Westrip, 2010)'
loop_
    _atom_site_type_symbol
    _atom_site_label
    _atom_site_fract_x
    _atom_site_fract_y
    _atom_site_fract_z
    _atom_site_U_iso_or_equiv
    _atom_site_adp_type
    _atom_site_calc_flag
    _atom_site_refinement_flags
    _atom_site_occupancy
    _atom_site_symmetry_multiplicity
    _atom_site_disorder_assembly
    _atom_site_disorder_group
    C C1 0.2861(8) 0.5561(4) 0.6488(5) 0.0223(12) Uani d . 1 1 . .
    C C2 0.3210(12) 0.5900(6) 0.7737(6) 0.057(2) Uani d . 1 1 . .
    H H3 0.4449 0.6109 0.7915 0.068 Uiso calc R 1 1 . .
    H H2 0.3018 0.5422 0.8282 0.068 Uiso calc R 1 1 . .
    H H1 0.2392 0.6391 0.7826 0.068 Uiso calc R 1 1 . .
    C C3 0.2737(9) 0.7886(4) 0.3061(5) 0.0283(13) Uani d . 1 1 . .
    C C4 0.4537(8) 0.6461(4) 0.3283(5) 0.0223(12) Uani d . 1 1 . .
    C C5 0.0974(8) 0.6837(4) 0.4177(5) 0.0259(13) Uani d . 1 1 . .
    C C6 -0.0802(9) 0.6429(5) 0.1399(6) 0.0406(17) Uani d . 1 1 . .
    H H4 -0.1923 0.6482 0.1672 0.049 Uiso calc R 1 1 . .
    C C7 0.0154(10) 0.7132(4) 0.0927(5) 0.0385(17) Uani d . 1 1 . .
    H H5 -0.0196 0.7736 0.0847 0.046 Uiso calc R 1 1 . .
    C C8 0.1749(10) 0.6743(5) 0.0599(5) 0.0378(16) Uani d . 1 1 . .
    H H6 0.2632 0.7048 0.0247 0.045 Uiso calc R 1 1 . .
    C C9 0.1782(10) 0.5829(5) 0.0891(5) 0.0384(16) Uani d . 1 1 . .
    H H7 0.2687 0.5415 0.0777 0.046 Uiso calc R 1 1 . .
    C C10 0.0208(10) 0.5650(4) 0.1386(5) 0.0357(16) Uani d . 1 1 . .
    H H8 -0.0113 0.5089 0.1666 0.043 Uiso calc R 1 1 . .
    O O1 0.4139(5) 0.5565(3) 0.5865(3) 0.0244(9) Uani d . 1 1 . .
    O O2 0.1338(5) 0.5251(3) 0.6061(4) 0.0246(9) Uani d . 1 1 . .
    O O3 0.3190(8) 0.8626(3) 0.3264(4) 0.0491(13) Uani d . 1 1 . .
    O O4 0.6102(6) 0.6423(3) 0.3575(4) 0.0376(11) Uani d . 1 1 . .
    O O5 0.0370(7) 0.7031(3) 0.5033(4) 0.0465(13) Uani d . 1 1 . .
    Mo Mo 0.19661(6) 0.66595(3) 0.26799(4) 0.01695(12) Uani d . 1 1 . .
    Pb Pb 0.22870(3) 0.489761(12) 0.406981(17) 0.01569(8) Uani d . 1 1 . .
loop_
    _atom_site_aniso_label
    _atom_site_aniso_U_11
    _atom_site_aniso_U_22
    _atom_site_aniso_U_33
    _atom_site_aniso_U_12
    _atom_site_aniso_U_13
    _atom_site_aniso_U_23
    C1 0.020(3) 0.028(3) 0.019(3) -0.002(2) 0.003(2) 0.000(2)
    C2 0.055(5) 0.084(6) 0.034(4) -0.037(5) 0.014(4) -0.021(4)
    C3 0.031(4) 0.024(3) 0.026(3) 0.002(3) -0.007(3) 0.006(2)
    C4 0.029(4) 0.018(3) 0.020(3) 0.004(2) 0.006(3) 0.000(2)
    C5 0.033(4) 0.018(3) 0.029(3) 0.006(2) 0.011(3) 0.002(2)
    C6 0.021(4) 0.069(5) 0.028(3) -0.007(3) -0.007(3) -0.003(3)
    C7 0.053(5) 0.030(3) 0.024(3) 0.006(3) -0.020(3) -0.002(3)
    C8 0.035(4) 0.063(5) 0.015(3) -0.016(3) 0.003(3) 0.000(3)
    C9 0.051(5) 0.040(4) 0.022(3) 0.003(3) -0.003(3) -0.010(3)
    C10 0.050(5) 0.034(4) 0.019(3) -0.018(3) -0.011(3) 0.004(2)
    O1 0.019(2) 0.032(2) 0.023(2) -0.0025(17) 0.0073(18) 0.0014(16)
    O2 0.013(2) 0.031(2) 0.029(2) -0.0035(17) 0.0006(17) -0.0033(17)
    O3 0.069(4) 0.023(2) 0.048(3) -0.013(2) -0.013(3) 0.004(2)
    O4 0.018(3) 0.040(3) 0.054(3) -0.0005(19) 0.003(2) 0.001(2)
    O5 0.053(3) 0.049(3) 0.042(3) 0.017(2) 0.022(3) -0.001(2)
    Mo 0.0173(2) 0.0174(2) 0.0154(2) -0.00063(18) -0.00030(18) 0.00218(16)
    Pb 0.01277(13) 0.01757(12) 0.01657(11) 0.00013(8) 0.00171(8) 0.00066(7)
_geom_special_details
;
All e.s.d.'s (except the e.s.d. in the dihedral angle between two l.s. planes)
are estimated using the full covariance matrix. The cell e.s.d.'s are taken
into account individually in the estimation of e.s.d.'s in distances, angles
and torsion angles; correlations between e.s.d.'s in cell parameters are only
used when they are defined by crystal symmetry. An approximate (isotropic)
treatment of cell e.s.d.'s is used for estimating e.s.d.'s involving l.s.
planes.
;
loop_
    _geom_bond_atom_site_label_1
    _geom_bond_atom_site_label_2
    _geom_bond_site_symmetry_2
    _geom_bond_distance
    _geom_bond_publ_flag
    C1 O2 . 1.258(7) ?
    C1 O1 . 1.272(7) ?
    C1 C2 . 1.488(9) ?
    C2 H3 . 0.9700 ?
    C2 H2 . 0.9700 ?
    C2 H1 . 0.9700 ?
    C3 O3 . 1.168(7) ?
    C3 Mo . 1.951(6) ?
    C4 O4 . 1.169(7) ?
    C4 Mo . 1.965(6) ?
    C5 O5 . 1.166(7) ?
    C5 Mo . 1.970(5) ?
    C6 C10 . 1.390(10) ?
    C6 C7 . 1.420(10) ?
    C6 Mo . 2.368(7) ?
    C6 H4 . 0.9400 ?
    C7 C8 . 1.426(10) ?
    C7 Mo . 2.339(6) ?
    C7 H5 . 0.9400 ?
    C8 C9 . 1.405(10) ?
    C8 Mo . 2.342(6) ?
    C8 H6 . 0.9400 ?
    C9 C10 . 1.404(10) ?
    C9 Mo . 2.363(6) ?
    C9 H7 . 0.9400 ?
    C10 Mo . 2.361(6) ?
    C10 H8 . 0.9400 ?
    O1 Pb . 2.491(4) ?
    O1 Pb 3_666 2.752(4) ?
    O2 Pb . 2.522(4) ?
    O2 Pb 3_566 2.703(4) ?
    Mo Pb . 3.0589(5) ?
    Pb O2 3_566 2.703(4) ?
    Pb O1 3_666 2.752(4) ?
loop_
    _geom_angle_atom_site_label_1
    _geom_angle_atom_site_label_2
    _geom_angle_atom_site_label_3
    _geom_angle_site_symmetry_1
    _geom_angle_site_symmetry_3
    _geom_angle
    _geom_angle_publ_flag
    O2 C1 O1 . . 120.1(5) ?
    O2 C1 C2 . . 120.7(5) ?
    O1 C1 C2 . . 119.2(6) ?
    C1 C2 H3 . . 109.5 ?
    C1 C2 H2 . . 109.5 ?
    H3 C2 H2 . . 109.5 ?
    C1 C2 H1 . . 109.5 ?
    H3 C2 H1 . . 109.5 ?
    H2 C2 H1 . . 109.5 ?
    O3 C3 Mo . . 178.6(5) ?
    O4 C4 Mo . . 172.8(5) ?
    O5 C5 Mo . . 173.3(5) ?
    C10 C6 C7 . . 108.1(6) ?
    C10 C6 Mo . . 72.6(4) ?
    C7 C6 Mo . . 71.3(4) ?
    C10 C6 H4 . . 125.9 ?
    C7 C6 H4 . . 125.9 ?
    Mo C6 H4 . . 121.8 ?
    C6 C7 C8 . . 106.6(6) ?
    C6 C7 Mo . . 73.6(4) ?
    C8 C7 Mo . . 72.4(4) ?
    C6 C7 H5 . . 126.7 ?
    C8 C7 H5 . . 126.7 ?
    Mo C7 H5 . . 119.3 ?
    C9 C8 C7 . . 108.7(6) ?
    C9 C8 Mo . . 73.4(3) ?
    C7 C8 Mo . . 72.1(3) ?
    C9 C8 H6 . . 125.6 ?
    C7 C8 H6 . . 125.6 ?
    Mo C8 H6 . . 120.5 ?
    C10 C9 C8 . . 107.0(6) ?
    C10 C9 Mo . . 72.6(4) ?
    C8 C9 Mo . . 71.8(3) ?
    C10 C9 H7 . . 126.5 ?
    C8 C9 H7 . . 126.5 ?
    Mo C9 H7 . . 120.9 ?
    C6 C10 C9 . . 109.5(6) ?
    C6 C10 Mo . . 73.2(4) ?
    C9 C10 Mo . . 72.8(4) ?
    C6 C10 H8 . . 125.2 ?
    C9 C10 H8 . . 125.2 ?
    Mo C10 H8 . . 120.5 ?
    C1 O1 Pb . . 94.6(3) ?
    C1 O1 Pb . 3_666 142.5(4) ?
    Pb O1 Pb . 3_666 109.89(13) ?
    C1 O2 Pb . . 93.5(3) ?
    C1 O2 Pb . 3_566 153.5(4) ?
    Pb O2 Pb . 3_566 110.43(15) ?
    C3 Mo C4 . . 79.8(2) ?
    C3 Mo C5 . . 79.6(2) ?
    C4 Mo C5 . . 101.3(2) ?
    C3 Mo C7 . . 91.1(2) ?
    C4 Mo C7 . . 138.9(2) ?
    C5 Mo C7 . . 116.5(3) ?
    C3 Mo C8 . . 98.4(2) ?
    C4 Mo C8 . . 105.9(2) ?
    C5 Mo C8 . . 151.9(3) ?
    C7 Mo C8 . . 35.5(2) ?
    C3 Mo C10 . . 148.9(2) ?
    C4 Mo C10 . . 123.0(2) ?
    C5 Mo C10 . . 112.0(3) ?
    C7 Mo C10 . . 57.9(2) ?
    C8 Mo C10 . . 57.4(2) ?
    C3 Mo C9 . . 131.3(2) ?
    C4 Mo C9 . . 98.4(2) ?
    C5 Mo C9 . . 146.0(3) ?
    C7 Mo C9 . . 58.6(2) ?
    C8 Mo C9 . . 34.8(2) ?
    C10 Mo C9 . . 34.6(2) ?
    C3 Mo C6 . . 118.3(3) ?
    C4 Mo C6 . . 155.7(2) ?
    C5 Mo C6 . . 98.0(3) ?
    C7 Mo C6 . . 35.1(2) ?
    C8 Mo C6 . . 57.9(2) ?
    C10 Mo C6 . . 34.2(3) ?
    C9 Mo C6 . . 57.7(3) ?
    C3 Mo Pb . . 134.20(17) ?
    C4 Mo Pb . . 72.17(16) ?
    C5 Mo Pb . . 71.52(16) ?
    C7 Mo Pb . . 133.44(17) ?
    C8 Mo Pb . . 123.54(18) ?
    C10 Mo Pb . . 76.28(15) ?
    C9 Mo Pb . . 88.82(17) ?
    C6 Mo Pb . . 100.61(19) ?
    O1 Pb O2 . . 51.85(12) ?
    O1 Pb O2 . 3_566 120.53(12) ?
    O2 Pb O2 . 3_566 69.57(15) ?
    O1 Pb O1 . 3_666 70.11(13) ?
    O2 Pb O1 . 3_666 115.60(12) ?
    O2 Pb O1 3_566 3_666 160.67(12) ?
    O1 Pb Mo . . 93.83(9) ?
    O2 Pb Mo . . 105.64(9) ?
    O2 Pb Mo 3_566 . 92.42(9) ?
    O1 Pb Mo 3_666 . 103.33(8) ?
loop_
    _geom_torsion_atom_site_label_1
    _geom_torsion_atom_site_label_2
    _geom_torsion_atom_site_label_3
    _geom_torsion_atom_site_label_4
    _geom_torsion_site_symmetry_1
    _geom_torsion_site_symmetry_2
    _geom_torsion_site_symmetry_3
    _geom_torsion_site_symmetry_4
    _geom_torsion
    _geom_torsion_publ_flag
    C10 C6 C7 C8 . . . . 1.6(7) ?
    Mo C6 C7 C8 . . . . 65.4(4) ?
    C10 C6 C7 Mo . . . . -63.8(5) ?
    C6 C7 C8 C9 . . . . -1.3(7) ?
    Mo C7 C8 C9 . . . . 64.8(4) ?
    C6 C7 C8 Mo . . . . -66.2(4) ?
    C7 C8 C9 C10 . . . . 0.6(7) ?
    Mo C8 C9 C10 . . . . 64.6(4) ?
    C7 C8 C9 Mo . . . . -64.0(4) ?
    C7 C6 C10 C9 . . . . -1.3(7) ?
    Mo C6 C10 C9 . . . . -64.2(5) ?
    C7 C6 C10 Mo . . . . 62.9(4) ?
    C8 C9 C10 C6 . . . . 0.4(7) ?
    Mo C9 C10 C6 . . . . 64.5(5) ?
    C8 C9 C10 Mo . . . . -64.0(4) ?
    O2 C1 O1 Pb . . . . 1.3(6) ?
    C2 C1 O1 Pb . . . . 179.4(6) ?
    O2 C1 O1 Pb . . . 3_666 -130.3(5) ?
    C2 C1 O1 Pb . . . 3_666 47.8(9) ?
    O1 C1 O2 Pb . . . . -1.3(6) ?
    C2 C1 O2 Pb . . . . -179.3(6) ?
    O1 C1 O2 Pb . . . 3_566 -156.3(5) ?
    C2 C1 O2 Pb . . . 3_566 25.6(13) ?
    C6 C7 Mo C3 . . . . -143.0(4) ?
    C8 C7 Mo C3 . . . . 103.0(4) ?
    C6 C7 Mo C4 . . . . 141.2(4) ?
    C8 C7 Mo C4 . . . . 27.3(6) ?
    C6 C7 Mo C5 . . . . -64.1(5) ?
    C8 C7 Mo C5 . . . . -178.0(4) ?
    C6 C7 Mo C8 . . . . 113.9(6) ?
    C6 C7 Mo C10 . . . . 36.3(4) ?
    C8 C7 Mo C10 . . . . -77.6(4) ?
    C6 C7 Mo C9 . . . . 77.2(4) ?
    C8 C7 Mo C9 . . . . -36.7(4) ?
    C8 C7 Mo C6 . . . . -113.9(6) ?
    C6 C7 Mo Pb . . . . 24.9(5) ?
    C8 C7 Mo Pb . . . . -89.0(4) ?
    C9 C8 Mo C3 . . . . 163.5(4) ?
    C7 C8 Mo C3 . . . . -79.9(4) ?
    C9 C8 Mo C4 . . . . 81.7(4) ?
    C7 C8 Mo C4 . . . . -161.7(4) ?
    C9 C8 Mo C5 . . . . -112.8(6) ?
    C7 C8 Mo C5 . . . . 3.7(7) ?
    C9 C8 Mo C7 . . . . -116.6(6) ?
    C9 C8 Mo C10 . . . . -37.5(4) ?
    C7 C8 Mo C10 . . . . 79.0(4) ?
    C7 C8 Mo C9 . . . . 116.6(6) ?
    C9 C8 Mo C6 . . . . -78.2(5) ?
    C7 C8 Mo C6 . . . . 38.3(4) ?
    C9 C8 Mo Pb . . . . 2.9(5) ?
    C7 C8 Mo Pb . . . . 119.4(4) ?
    C6 C10 Mo C3 . . . . -36.1(7) ?
    C9 C10 Mo C3 . . . . 81.2(7) ?
    C6 C10 Mo C4 . . . . -168.1(4) ?
    C9 C10 Mo C4 . . . . -50.7(5) ?
    C6 C10 Mo C5 . . . . 71.0(4) ?
    C9 C10 Mo C5 . . . . -171.7(4) ?
    C6 C10 Mo C7 . . . . -37.3(4) ?
    C9 C10 Mo C7 . . . . 80.0(4) ?
    C6 C10 Mo C8 . . . . -79.6(4) ?
    C9 C10 Mo C8 . . . . 37.7(4) ?
    C6 C10 Mo C9 . . . . -117.3(6) ?
    C9 C10 Mo C6 . . . . 117.3(6) ?
    C6 C10 Mo Pb . . . . 134.2(4) ?
    C9 C10 Mo Pb . . . . -108.5(4) ?
    C10 C9 Mo C3 . . . . -137.2(4) ?
    C8 C9 Mo C3 . . . . -22.0(6) ?
    C10 C9 Mo C4 . . . . 138.9(4) ?
    C8 C9 Mo C4 . . . . -105.8(4) ?
    C10 C9 Mo C5 . . . . 13.8(7) ?
    C8 C9 Mo C5 . . . . 129.1(5) ?
    C10 C9 Mo C7 . . . . -77.8(4) ?
    C8 C9 Mo C7 . . . . 37.5(4) ?
    C10 C9 Mo C8 . . . . -115.2(6) ?
    C8 C9 Mo C10 . . . . 115.2(6) ?
    C10 C9 Mo C6 . . . . -36.2(4) ?
    C8 C9 Mo C6 . . . . 79.0(5) ?
    C10 C9 Mo Pb . . . . 67.2(4) ?
    C8 C9 Mo Pb . . . . -177.6(4) ?
    C10 C6 Mo C3 . . . . 159.8(4) ?
    C7 C6 Mo C3 . . . . 43.1(5) ?
    C10 C6 Mo C4 . . . . 24.9(8) ?
    C7 C6 Mo C4 . . . . -91.8(7) ?
    C10 C6 Mo C5 . . . . -117.7(4) ?
    C7 C6 Mo C5 . . . . 125.6(4) ?
    C10 C6 Mo C7 . . . . 116.7(6) ?
    C10 C6 Mo C8 . . . . 78.0(4) ?
    C7 C6 Mo C8 . . . . -38.7(4) ?
    C7 C6 Mo C10 . . . . -116.7(6) ?
    C10 C6 Mo C9 . . . . 36.6(4) ?
    C7 C6 Mo C9 . . . . -80.1(4) ?
    C10 C6 Mo Pb . . . . -45.1(4) ?
    C7 C6 Mo Pb . . . . -161.8(4) ?
    C1 O1 Pb O2 . . . . -0.7(3) ?
    Pb O1 Pb O2 3_666 . . . 150.3(2) ?
    C1 O1 Pb O2 . . . 3_566 11.1(4) ?
    Pb O1 Pb O2 3_666 . . 3_566 162.11(12) ?
    C1 O1 Pb O1 . . . 3_666 -151.0(4) ?
    Pb O1 Pb O1 3_666 . . 3_666 0.0 ?
    C1 O1 Pb Mo . . . . 106.2(3) ?
    Pb O1 Pb Mo 3_666 . . . -102.80(11) ?
    C1 O2 Pb O1 . . . . 0.7(3) ?
    Pb O2 Pb O1 3_566 . . . 169.1(2) ?
    C1 O2 Pb O2 . . . 3_566 -168.4(4) ?
    Pb O2 Pb O2 3_566 . . 3_566 0.0 ?
    C1 O2 Pb O1 . . . 3_666 31.9(4) ?
    Pb O2 Pb O1 3_566 . . 3_666 -159.73(13) ?
    C1 O2 Pb Mo . . . . -81.7(3) ?
    Pb O2 Pb Mo 3_566 . . . 86.71(13) ?
    C3 Mo Pb O1 . . . . -4.2(3) ?
    C4 Mo Pb O1 . . . . 50.95(18) ?
    C5 Mo Pb O1 . . . . -58.0(2) ?
    C7 Mo Pb O1 . . . . -167.3(3) ?
    C8 Mo Pb O1 . . . . 148.6(2) ?
    C10 Mo Pb O1 . . . . -177.2(2) ?
    C9 Mo Pb O1 . . . . 150.2(2) ?
    C6 Mo Pb O1 . . . . -153.0(2) ?
    C3 Mo Pb O2 . . . . 47.2(3) ?
    C4 Mo Pb O2 . . . . 102.33(19) ?
    C5 Mo Pb O2 . . . . -6.7(2) ?
    C7 Mo Pb O2 . . . . -115.9(3) ?
    C8 Mo Pb O2 . . . . -160.1(2) ?
    C10 Mo Pb O2 . . . . -125.9(2) ?
    C9 Mo Pb O2 . . . . -158.4(2) ?
    C6 Mo Pb O2 . . . . -101.7(2) ?
    C3 Mo Pb O2 . . . 3_566 116.6(3) ?
    C4 Mo Pb O2 . . . 3_566 171.78(18) ?
    C5 Mo Pb O2 . . . 3_566 62.8(2) ?
    C7 Mo Pb O2 . . . 3_566 -46.5(3) ?
    C8 Mo Pb O2 . . . 3_566 -90.6(2) ?
    C10 Mo Pb O2 . . . 3_566 -56.4(2) ?
    C9 Mo Pb O2 . . . 3_566 -89.0(2) ?
    C6 Mo Pb O2 . . . 3_566 -32.22(19) ?
    C3 Mo Pb O1 . . . 3_666 -74.7(3) ?
    C4 Mo Pb O1 . . . 3_666 -19.50(18) ?
    C5 Mo Pb O1 . . . 3_666 -128.5(2) ?
    C7 Mo Pb O1 . . . 3_666 122.2(3) ?
    C8 Mo Pb O1 . . . 3_666 78.1(2) ?
    C10 Mo Pb O1 . . . 3_666 112.3(2) ?
    C9 Mo Pb O1 . . . 3_666 79.7(2) ?
    C6 Mo Pb O1 . . . 3_666 136.50(19) ?
_iucr_refine_instructions_details
;
TITL                           TEST STRUCTURE H:\DATA\IPDS3461
CELL  0.71073  7.48130 14.94310 11.33230 90.00000 98.66000 90.00000
ZERR 4  0.00060  0.00120  0.00090  0.00000  0.00900  0.00000
LATT 1
SYMM -X+1/2, Y+1/2, -Z+1/2
SFAC C H O MO PB
UNIT 40 32 20 4 4
TEMP -53
PLAN 30
FMAP 2
L.S. 5
BOND
CONF
ACTA
WGHT    0.027500
FVAR       0.26027
C1    1    0.286087    0.556136    0.648841    11.00000    0.01971    0.02810 =
         0.01931   -0.00010    0.00327   -0.00247
C2    1    0.321031    0.590039    0.773655    11.00000    0.05529    0.08371 =
         0.03359   -0.02073    0.01353   -0.03656
AFIX  33
H3    2    0.444903    0.610949    0.791492    11.00000   -1.20000
H2    2    0.301798    0.542199    0.828220    11.00000   -1.20000
H1    2    0.239169    0.639069    0.782616    11.00000   -1.20000
AFIX   0
C3    1    0.273733    0.788637    0.306105    11.00000    0.03140    0.02436 =
         0.02565    0.00620   -0.00735    0.00171
C4    1    0.453735    0.646065    0.328314    11.00000    0.02921    0.01793 =
         0.02049    0.00015    0.00569    0.00398
C5    1    0.097424    0.683726    0.417709    11.00000    0.03282    0.01819 =
         0.02873    0.00239    0.01076    0.00613
C6    1   -0.080178    0.642902    0.139869    11.00000    0.02080    0.06946 =
         0.02804   -0.00278   -0.00733   -0.00662
AFIX  43
H4    2   -0.192283    0.648163    0.167186    11.00000   -1.20000
AFIX   0
C7    1    0.015399    0.713201    0.092731    11.00000    0.05315    0.03021 =
         0.02432   -0.00198   -0.01956    0.00621
AFIX  43
H5    2   -0.019626    0.773572    0.084704    11.00000   -1.20000
AFIX   0
C8    1    0.174914    0.674335    0.059938    11.00000    0.03501    0.06306 =
         0.01514   -0.00048    0.00322   -0.01597
AFIX  43
H6    2    0.263220    0.704834    0.024651    11.00000   -1.20000
AFIX   0
C9    1    0.178250    0.582873    0.089112    11.00000    0.05064    0.03954 =
         0.02230   -0.00966   -0.00349    0.00345
AFIX  43
H7    2    0.268745    0.541515    0.077661    11.00000   -1.20000
AFIX   0
C10   1    0.020826    0.564953    0.138605    11.00000    0.04952    0.03400 =
         0.01865    0.00377   -0.01068   -0.01834
AFIX  43
H8    2   -0.011282    0.508863    0.166573    11.00000   -1.20000
AFIX   0
O1    3    0.413950    0.556494    0.586509    11.00000    0.01902    0.03222 =
         0.02331    0.00136    0.00735   -0.00253
O2    3    0.133770    0.525128    0.606103    11.00000    0.01329    0.03105 =
         0.02869   -0.00333    0.00063   -0.00350
O3    3    0.319028    0.862576    0.326426    11.00000    0.06921    0.02309 =
         0.04828    0.00360   -0.01321   -0.01290
O4    3    0.610231    0.642329    0.357486    11.00000    0.01782    0.03983 =
         0.05449    0.00088    0.00294   -0.00049
O5    3    0.036976    0.703066    0.503266    11.00000    0.05336    0.04859 =
         0.04229   -0.00134    0.02249    0.01696
MO    4    0.196610    0.665953    0.267989    11.00000    0.01728    0.01738 =
         0.01536    0.00218   -0.00030   -0.00063
PB    5    0.228696    0.489761    0.406981    11.00000    0.01277    0.01757 =
         0.01657    0.00066    0.00171    0.00013
HKLF 4
REM                            TEST STRUCTURE H:\DATA\IPDS3461
REM R1 =  0.0242 for   2130 Fo > 4sig(Fo)  and  0.0303 for all   2417 data
REM    154 parameters refined using      0 restraints
END
WGHT      0.0275      0.0000
REM Highest difference peak  1.291,  deepest hole -1.150,  1-sigma level  0.183
Q1    1   0.2587  0.4967  0.3306  11.00000  0.05    1.29
Q2    1   0.1966  0.4842  0.4821  11.00000  0.05    1.25
Q3    1   0.2442  0.4218  0.4212  11.00000  0.05    0.88
Q4    1   0.1376  0.6802  0.3420  11.00000  0.05    0.82
Q5    1   0.1886  0.7419  0.2594  11.00000  0.05    0.78
Q6    1   0.2145  0.5799  0.2838  11.00000  0.05    0.69
Q7    1   0.1990  0.7002  0.3762  11.00000  0.05    0.63
Q8    1   0.3079  0.5082  0.0983  11.00000  0.05    0.55
Q9    1   0.0669  0.7245  0.3039  11.00000  0.05    0.54
Q10   1   0.2413  0.6246  0.1018  11.00000  0.05    0.53
Q11   1   0.3422  0.7187 -0.0990  11.00000  0.05    0.52
Q12   1   0.1267  0.6775  0.8099  11.00000  0.05    0.52
Q13   1  -0.1577  0.5759  0.2463  11.00000  0.05    0.52
Q14   1   0.2836  0.6726  0.2203  11.00000  0.05    0.51
Q15   1   0.1165  0.6642 -0.0834  11.00000  0.05    0.49
Q16   1   0.2584  0.6373  0.1952  11.00000  0.05    0.48
Q17   1   0.2174  0.5807  0.3811  11.00000  0.05    0.48
Q18   1   0.3795  0.4377  0.3929  11.00000  0.05    0.48
Q19   1  -0.2201  0.5761  0.0555  11.00000  0.05    0.47
Q20   1   0.2485  0.6596 -0.0428  11.00000  0.05    0.47
Q21   1   0.3685  0.4631  0.4955  11.00000  0.05    0.46
Q22   1   0.6593  0.6528  0.2734  11.00000  0.05    0.46
Q23   1   0.4690  0.6183  0.8719  11.00000  0.05    0.46
Q24   1   0.3828  0.5617 -0.0287  11.00000  0.05    0.46
Q25   1   0.1840  0.6155  0.8218  11.00000  0.05    0.46
Q26   1   0.1437  0.5844  0.1401  11.00000  0.05    0.46
Q27   1   0.5646  0.5695  0.6892  11.00000  0.05    0.45
Q28   1  -0.4035  0.5947  0.0205  11.00000  0.05    0.45
Q29   1   0.1630  0.5018  0.0479  11.00000  0.05    0.44
Q30   1   0.3785  0.5769  0.0393  11.00000  0.05    0.44
;
data_global
_journal_date_recd_electronic     2012-05-25
_journal_date_accepted     2012-05-30
_journal_name_full     'Acta Crystallographica, Section E'
_journal_year     2012
_journal_volume     68
_journal_issue      7
_journal_page_first     m869
_journal_page_last     m869
_journal_paper_category     QM
_journal_paper_doi     10.1107/S1600536812024737
_journal_coeditor_code     WM2639
_publ_contact_author_name     'Kurt Merzweiler'
_publ_contact_author_address
;
Institut f\"ur Chemie
Naturwissenschaftliche Fakult\"at II
Martin-Luther-Universit\"at Halle-Wittenberg
Kurt-Mothes-Strasse 2
06120 Halle,
Germany
;
_publ_contact_author_email     'kurt.merzweiler@chemie.uni-halle.de'
_publ_contact_author_fax     '+493455527344'
_publ_contact_author_phone     '+493455525623'
_publ_section_title
;\
<i>catena</i>-Poly[[tricarbonyl-1\k^3^<i>C</i>-(1\h^5^-cyclopentadienyl)\
lead(II)molybdenum(0)](<i>Mo</i>---<i>Pb</i>)-\m~3~-acetato-\
2':2:2''\k^4^<i>O</i>:<i>O</i>,<i>O</i>':<i>O</i>']
;
loop_
    _publ_author_name
    _publ_author_footnote
    _publ_author_address
    'Gerdes, Eberhard' ?
;
Institut f\"ur Chemie, Naturwissenschaftliche Fakult\"at II,
Martin-Luther-Universit\"at Halle-Wittenberg, Kurt-Mothes-Strasse 2,
06120 Halle,
Germany
;
    'Merzweiler, Kurt' .
;
Institut f\"ur Chemie, Naturwissenschaftliche Fakult\"at II,
Martin-Luther-Universit\"at Halle-Wittenberg, Kurt-Mothes-Strasse 2,
06120 Halle,
Germany
;
