# Supplementary material for: catena-Poly[[tricarbonyl-1κ3 C-(1η5-cyclo­penta­dien­yl)lead(II)molyb­denum(0)](Mo—Pb)-μ3-acetato-2′:2:2′′κ4 O:O,O′:O′]
Source: Acta Crystallogr Sect E Struct Rep Online. 2012 Jun 2;68(Pt 7):m869. doi: 10.1107/S1600536812024737 (PMC3393150; doi:10.1107/S1600536812024737)
Supplement: Supplementary file 2 [file e-68-0m869-Isup2.hkl]

# 
# h,k,l, Fc-squared, Fo-squared, sigma(Fo-squared) and status flag 
# 
data_I
_shelx_title '                           TEST STRUCTURE H:\DATA\IPDS3461' 
_shelx_refln_list_code          4 
_shelx_F_calc_maximum      376.08 
_exptl_crystal_F_000       928.00 
_reflns_d_resolution_high  0.8133 
 
loop_ 
 _symmetry_equiv_pos_as_xyz 
 'x, y, z' 
 '-x+1/2, y+1/2, -z+1/2' 
 '-x, -y, -z' 
 'x-1/2, -y-1/2, z-1/2' 
 
_cell_length_a     7.4813 
_cell_length_b    14.9431 
_cell_length_c    11.3323 
_cell_angle_alpha  90.000 
_cell_angle_beta   98.660 
_cell_angle_gamma  90.000 
 
_shelx_F_squared_multiplier     1.000 
 
loop_ 
 _refln_index_h 
 _refln_index_k 
 _refln_index_l 
 _refln_F_squared_calc 
 _refln_F_squared_meas 
 _refln_F_squared_sigma 
 _refln_observed_status 
   2   0   0   133221.02   136618.78   7442.42 o 
   4   0   0    42076.69    40952.56   1981.25 o 
   6   0   0     9127.17     9697.62    268.45 o 
   8   0   0      363.78      295.41    244.23 o 
   1   1   0     8930.55     9363.32    233.07 o 
   2   1   0     6655.72     7261.33    227.26 o 
   3   1   0    24387.38    24128.90    374.83 o 
   4   1   0     3873.86     3708.12    122.96 o 
   5   1   0    32277.86    33153.21    732.19 o 
   6   1   0     1246.89     1231.39    119.36 o 
   7   1   0    16723.14    18040.61    271.97 o 
   8   1   0       31.95       72.85    148.22 o 
   9   1   0    11136.09    11032.38   1742.05 o 
   0   2   0    49180.96    49997.57    870.09 o 
   1   2   0    15280.03    16541.46    400.84 o 
   2   2   0    56353.90    58700.02   1627.07 o 
   3   2   0      202.57      211.47     89.69 o 
   4   2   0    24874.31    25416.10    240.07 o 
   5   2   0      292.74      413.39     97.43 o 
   6   2   0    17727.62    18796.17    528.64 o 
   7   2   0     4059.32     4414.44    149.49 o 
   8   2   0     7452.30     8109.75    265.11 o 
   9   2   0     1623.62      622.35    433.51 o 
   1   3   0     1666.77     1966.88    126.12 o 
   2   3   0     1890.21     2213.38    115.92 o 
   3   3   0      275.94      292.78     64.67 o 
   4   3   0       55.76       45.69     87.31 o 
   5   3   0      649.95      749.65     85.40 o 
   6   3   0     1355.13     1366.52    106.14 o 
   7   3   0     3804.32     4169.52    141.64 o 
   8   3   0      685.68      778.42    135.13 o 
   0   4   0    24871.70    26847.73    336.22 o 
   1   4   0    12337.67    12992.62    174.10 o 
   2   4   0    33151.50    32952.92    272.68 o 
   3   4   0     9980.40     9970.31    145.27 o 
   4   4   0    32350.02    32800.18   1265.46 o 
   5   4   0     1409.61     1259.24    107.12 o 
   6   4   0    15542.94    15481.83    412.26 o 
   7   4   0      559.11      519.43    157.77 o 
   8   4   0     8212.68     7499.18   1425.63 o 
   1   5   0    12728.30    13716.35    552.82 o 
   2   5   0     7570.04     8011.70    285.33 o 
   3   5   0    17016.22    16003.60    169.56 o 
   4   5   0    12650.19    11806.81    152.97 o 
   5   5   0    20381.06    19787.49    404.65 o 
   6   5   0     6961.17     6913.35    172.29 o 
   7   5   0    16136.30    16012.63    312.16 o 
   8   5   0     4852.67     4533.36   1238.82 o 
   0   6   0   141438.63   142133.72   5577.28 o 
   1   6   0     1309.47     1353.36     82.10 o 
   2   6   0    81935.10    78470.84   2675.29 o 
   3   6   0    15367.68    16111.25    350.67 o 
   4   6   0    25116.64    24327.95    571.75 o 
   5   6   0     3154.21     2913.55    101.30 o 
   6   6   0     6114.25     6304.93    145.38 o 
   7   6   0      662.05      592.47    153.59 o 
   8   6   0      311.45      267.70    143.67 o 
   1   7   0      523.70      528.47     73.83 o 
   2   7   0     2522.55     2630.11    266.49 o 
   3   7   0    21902.75    21535.65    451.88 o 
   4   7   0      879.69      932.01     95.11 o 
   5   7   0    16068.75    15625.20    353.43 o 
   6   7   0       99.08      151.78    120.07 o 
   7   7   0    15138.54    15443.21    546.18 o 
   8   7   0     1214.13      938.91    420.40 o 
   0   8   0    13403.00    12614.50    516.24 o 
   1   8   0      806.46     1013.58     90.78 o 
   2   8   0    23165.68    24327.68    180.42 o 
   3   8   0     1688.80     1688.21    125.16 o 
   4   8   0    13978.62    14086.32    474.89 o 
   5   8   0     4351.88     4511.50    149.45 o 
   6   8   0     9894.31     9910.63    218.08 o 
   7   8   0     4195.37     4095.84    484.35 o 
   8   8   0     4420.46     3342.01   1286.02 o 
   1   9   0       78.71      132.26     77.23 o 
   2   9   0     1169.86     1271.31     81.30 o 
   3   9   0      183.39      220.46     84.05 o 
   4   9   0     1449.72     1454.53    101.93 o 
   5   9   0      430.17      494.96    102.70 o 
   6   9   0     4804.02     4997.63    151.32 o 
   7   9   0     3167.16     2981.02    733.13 o 
   0  10   0     7997.23     8388.74    566.36 o 
   1  10   0    42460.46    42079.52   1154.19 o 
   2  10   0    12217.87    13105.41    495.23 o 
   3  10   0    17567.86    16800.26    221.36 o 
   4  10   0    13002.22    13021.49    488.52 o 
   5  10   0     4028.22     3839.14    155.77 o 
   6  10   0     5619.39     5501.52    179.56 o 
   7  10   0      223.71      140.19    159.04 o 
   1  11   0     1928.82     1993.06     85.39 o 
   2  11   0     3038.79     3230.07     92.74 o 
   3  11   0     5816.38     5830.39    120.22 o 
   4  11   0    13499.50    13426.71    382.46 o 
   5  11   0     6613.59     6633.24    222.96 o 
   6  11   0    10421.35    10564.12    361.52 o 
   7  11   0     7076.48     5628.58   1874.55 o 
   0  12   0    29401.76    30068.46   2081.34 o 
   1  12   0    10809.96    10563.74    758.42 o 
   2  12   0    28086.66    29858.66   1080.81 o 
   3  12   0    10880.61    10581.10    362.39 o 
   4  12   0     8760.96     9100.34    278.61 o 
   5  12   0     7552.46     7573.43    267.30 o 
   6  12   0     1030.70      918.54    165.11 o 
   1  13   0      283.97      174.93     89.57 o 
   2  13   0      622.75      977.93     92.01 o 
   3  13   0     4279.55     4460.25    321.17 o 
   4  13   0      119.69      160.51    112.01 o 
   5  13   0     7143.84     7316.52    358.88 o 
   6  13   0      622.09      490.60    213.48 o 
   0  14   0     7656.96     7544.67    802.41 o 
   1  14   0     3210.31     3088.46    119.55 o 
   2  14   0     3193.57     3159.30    276.51 o 
   3  14   0     3802.34     3905.27    144.85 o 
   4  14   0     4854.18     4708.52    222.05 o 
   5  14   0     6732.95     6601.89    299.63 o 
   1  15   0       46.17      136.13     95.08 o 
   2  15   0      582.08      754.64     99.29 o 
   3  15   0      557.07      331.80    160.90 o 
   4  15   0     1793.24     1938.72    148.65 o 
   5  15   0       63.15      106.63    145.54 o 
   0  16   0     1194.28     1256.64    178.48 o 
   1  16   0    22541.52    23347.48   1466.66 o 
   2  16   0     1228.50     1246.04    136.78 o 
   3  16   0    12061.22    11280.64    460.69 o 
   4  16   0     1570.15     1561.45    140.19 o 
   1  17   0      124.47      155.14    110.20 o 
   2  17   0     2142.77     2054.05    182.12 o 
   3  17   0      772.32      710.21    151.36 o 
   0  18   0     5803.72     5795.12    233.30 o 
   1  18   0     8004.12     6753.72    281.58 o 
  -9   0   1    10814.45    11594.45    356.31 o 
  -7   0   1    10758.51    11192.81    269.04 o 
  -5   0   1      228.35      290.58    164.48 o 
  -3   0   1    20468.02    21466.39    453.87 o 
  -1   0   1    97824.09    91582.38   1202.76 o 
   3   0   1    87331.55    89835.82   3214.35 o 
   5   0   1    35635.82    39868.03    529.45 o 
   7   0   1     7701.15     8471.53    281.98 o 
  -9   1   1       94.46      118.33    200.63 o 
  -8   1   1    19586.31    20484.08    705.49 o 
  -7   1   1      739.67      832.18    102.74 o 
  -6   1   1    51500.85    56178.89   1458.35 o 
  -5   1   1     6410.39     6524.90    217.47 o 
  -4   1   1    73201.85    71429.67   1932.02 o 
  -3   1   1     1586.07     1542.74     98.17 o 
  -2   1   1   111202.56   110575.92   2848.92 o 
  -1   1   1     4327.21     4564.31    178.25 o 
   0   1   1    82025.07    64699.11    821.68 o 
   1   1   1     2159.15     2414.40    183.92 o 
   2   1   1     8366.10     8930.84    209.01 o 
   3   1   1     9423.88     9302.66    227.91 o 
   4   1   1      291.22      428.87    105.12 o 
   5   1   1     3801.01     3836.02    140.99 o 
   6   1   1       29.75       84.10    129.75 o 
   7   1   1     1524.37     1786.52    163.00 o 
   8   1   1      629.09      852.81    165.02 o 
  -9   2   1     2110.87     1937.74    344.58 o 
  -8   2   1     1314.10     1414.10    177.20 o 
  -7   2   1      432.69      484.24    103.31 o 
  -6   2   1      115.01       70.37    120.71 o 
  -5   2   1       97.52      181.61    101.55 o 
  -4   2   1      126.89      150.87     81.70 o 
  -3   2   1       40.82       79.78     78.85 o 
  -2   2   1       34.98      596.76    158.79 o 
  -1   2   1      773.56      807.54    103.66 o 
   0   2   1    14641.86    14799.96    273.59 o 
   1   2   1     3113.91     4040.77    373.66 o 
   2   2   1      746.10      770.08    112.36 o 
   3   2   1    35072.57    36393.80    387.07 o 
   4   2   1      185.11      161.93    105.50 o 
   5   2   1    34932.36    35769.77    601.04 o 
   6   2   1     2121.17     2309.54    138.65 o 
   7   2   1    22989.90    24879.69    441.66 o 
   8   2   1     2246.74     2156.49    380.93 o 
  -9   3   1      362.26      279.83    154.42 o 
  -8   3   1     8858.68     9926.13    328.03 o 
  -7   3   1      136.16      152.21    106.64 o 
  -6   3   1    12835.25    13144.60    426.40 o 
  -5   3   1      646.84      630.66     90.99 o 
  -4   3   1     8750.79     8826.28    281.82 o 
  -3   3   1     1855.10     1889.70     78.42 o 
  -2   3   1    29067.94    28585.66    498.62 o 
  -1   3   1      969.09     1057.18     95.84 o 
   0   3   1    60861.66    62838.98    385.81 o 
   1   3   1     2554.85     2747.28    132.37 o 
   2   3   1    92219.50    95059.98   2829.94 o 
   3   3   1     1625.01     1764.77    119.02 o 
   4   3   1    38101.08    38555.48    815.44 o 
   5   3   1      559.97      584.62     93.98 o 
   6   3   1     5985.36     6082.14    191.89 o 
   7   3   1       58.04      150.63    128.43 o 
   8   3   1      236.83      287.70    167.74 o 
  -8   4   1     4624.89     4998.82    198.03 o 
  -7   4   1      292.01      338.66    117.34 o 
  -6   4   1     1737.14     1720.83    112.18 o 
  -5   4   1       56.57       45.46     80.08 o 
  -4   4   1      158.87      190.34     75.00 o 
  -3   4   1      160.88      174.96     72.41 o 
  -2   4   1     2381.86     2305.79    121.84 o 
  -1   4   1      432.03      709.67    139.98 o 
   0   4   1    41790.75    45618.18    551.33 o 
   1   4   1    20135.24    21475.87    239.31 o 
   2   4   1    26025.87    26486.55    575.07 o 
   3   4   1    30913.15    30111.68    529.49 o 
   4   4   1     1296.27     1279.36    110.95 o 
   5   4   1    29322.10    29565.77    518.97 o 
   6   4   1     1306.97     1303.14    138.77 o 
   7   4   1    26941.82    27458.95    541.53 o 
   8   4   1       68.23       -8.90    218.61 o 
  -8   5   1    13530.32    12561.13   1534.54 o 
  -7   5   1     3744.15     3729.24    172.70 o 
  -6   5   1    32639.88    32751.68    820.83 o 
  -5   5   1    15648.51    14844.77    343.93 o 
  -4   5   1    49213.50    48480.77    836.00 o 
  -3   5   1    25026.84    24032.91    231.68 o 
  -2   5   1    53212.52    51269.07   1404.56 o 
  -1   5   1     4005.37     3896.34    117.66 o 
   0   5   1    61442.22    67076.55   1040.60 o 
   1   5   1     3813.89     3980.46    105.16 o 
   2   5   1    16564.93    18018.17    494.94 o 
   3   5   1      323.31      332.08     70.78 o 
   4   5   1     2194.38     2169.01    105.46 o 
   5   5   1     1247.06     1271.10    123.37 o 
   6   5   1       90.31       39.52    130.14 o 
   7   5   1     1932.09     1775.94    171.11 o 
   8   5   1      603.08      906.75    190.89 o 
  -8   6   1      730.33      523.14    150.86 o 
  -7   6   1     8494.54     8569.90    213.46 o 
  -6   6   1        7.13        1.98    107.81 o 
  -5   6   1      692.11      677.84     99.44 o 
  -4   6   1       54.10       57.17     78.71 o 
  -3   6   1     7633.95     8050.14    230.70 o 
  -2   6   1      551.97     1389.70    239.55 o 
  -1   6   1    38237.53    38976.45    682.44 o 
   0   6   1     6966.92     7132.53    200.55 o 
   1   6   1    81384.20    81251.20   1752.19 o 
   2   6   1     6381.74     6266.30    150.24 o 
   3   6   1    52224.69    53300.86   1018.94 o 
   4   6   1     3251.73     3264.02    108.81 o 
   5   6   1    24593.34    25647.45    296.35 o 
   6   6   1     5499.15     5602.37    167.34 o 
   7   6   1     7442.21     7263.03    214.45 o 
   8   6   1     2669.13     2736.68    253.91 o 
  -8   7   1    11978.99     9599.65   2827.17 o 
  -7   7   1      286.05      270.83    119.00 o 
  -6   7   1    19531.91    19150.47    199.74 o 
  -5   7   1      352.85      436.66     96.15 o 
  -4   7   1    48942.93    47469.29   1055.86 o 
  -3   7   1     1828.43     1901.92     99.29 o 
  -2   7   1    45843.55    44080.16   1315.55 o 
  -1   7   1     1060.47     1002.31     73.01 o 
   0   7   1    33687.79    34311.54    786.31 o 
   1   7   1     6735.17     6713.66    166.60 o 
   2   7   1    14055.69    14466.04    561.03 o 
   3   7   1    15707.67    15643.70    539.81 o 
   4   7   1      823.36      783.11     96.59 o 
   5   7   1     6493.66     6599.92    171.53 o 
   6   7   1       25.52       89.19    123.36 o 
   7   7   1     1357.84     1346.01    189.96 o 
   8   7   1      180.99      332.16    265.69 o 
  -8   8   1      224.15      203.03    151.50 o 
  -7   8   1      594.94      662.38    144.93 o 
  -6   8   1      112.95      207.03    134.95 o 
  -5   8   1       71.35       98.86    100.79 o 
  -4   8   1        4.41       88.18     75.17 o 
  -3   8   1      265.79      341.22     77.77 o 
  -2   8   1      139.65      435.45     94.96 o 
  -1   8   1     2166.37     2286.95     98.91 o 
   0   8   1     1498.75     1388.52     74.76 o 
   1   8   1     6339.20     6966.30    270.62 o 
   2   8   1      174.64      401.33     82.61 o 
   3   8   1    17131.55    17931.09    772.14 o 
   4   8   1     2406.82     2300.29    103.82 o 
   5   8   1    19655.71    20000.20    330.48 o 
   6   8   1     7747.52     7921.72    189.79 o 
   7   8   1    14639.12    14884.29    258.16 o 
   8   8   1     7951.68     7748.45    548.27 o 
  -8   9   1     4139.54     4577.35    275.46 o 
  -7   9   1     3777.41     3599.27    260.76 o 
  -6   9   1     3746.50     3757.88    182.78 o 
  -5   9   1     8307.61     8092.55    132.68 o 
  -4   9   1     5742.11     5799.29    169.29 o 
  -3   9   1    11882.41    12091.46    401.54 o 
  -2   9   1     7823.18     8219.09    165.22 o 
  -1   9   1    13975.85    14210.42    541.06 o 
   0   9   1    14597.62    15259.08    164.73 o 
   1   9   1     1939.54     2010.66     90.13 o 
   2   9   1    27154.44    25872.20    177.09 o 
   3   9   1     1467.64     1466.80     92.30 o 
   4   9   1    15898.34    15956.74    610.87 o 
   5   9   1     1268.37     1218.95    108.64 o 
   6   9   1     3784.49     4008.96    166.74 o 
   7   9   1      346.04      366.86    186.74 o 
  -7  10   1      105.74      -14.47    150.22 o 
  -6  10   1     2155.51     2113.17    135.27 o 
  -5  10   1       34.81       72.64     97.41 o 
  -4  10   1      404.29      399.12     89.31 o 
  -3  10   1       34.39       59.45     82.16 o 
  -2  10   1    12682.57    13089.77    412.11 o 
  -1  10   1      149.21      194.31     83.86 o 
   0  10   1    22776.80    22384.09    711.35 o 
   1  10   1     8669.58     8671.87    115.22 o 
   2  10   1    17027.53    17068.79    563.31 o 
   3  10   1     7684.14     7648.45    232.07 o 
   4  10   1     9216.78     9193.69    345.96 o 
   5  10   1    10731.18    10595.18    375.57 o 
   6  10   1     3430.69     3193.73    231.04 o 
   7  10   1    15691.11    15062.15    256.75 o 
  -7  11   1     9309.42     7493.65   1908.22 o 
  -6  11   1    12420.10    12249.70    217.68 o 
  -5  11   1    21399.16    21736.64    868.07 o 
  -4  11   1    20839.20    21201.46    835.03 o 
  -3  11   1    29253.92    30471.90    942.47 o 
  -2  11   1    19940.46    20365.78    740.90 o 
  -1  11   1    17187.55    17248.70    566.53 o 
   0  11   1    12526.72    12589.32    542.34 o 
   1  11   1     3454.61     3511.48    237.87 o 
   2  11   1     4685.32     5277.56    410.60 o 
   3  11   1       99.46       89.80    104.47 o 
   4  11   1     1074.32     1010.82     99.85 o 
   5  11   1      469.75      568.29    123.46 o 
   6  11   1       24.51        0.71    146.23 o 
   7  11   1      765.57     1160.23    285.50 o 
  -6  12   1      296.99      225.37    175.79 o 
  -5  12   1      352.74      397.02    121.76 o 
  -4  12   1       12.64       56.79    128.34 o 
  -3  12   1     1802.92     1835.83    125.43 o 
  -2  12   1     1170.95     1379.63    109.35 o 
  -1  12   1    12728.91    13137.69    388.96 o 
   0  12   1     5396.98     5492.31    143.12 o 
   1  12   1    20707.97    21290.16   1046.71 o 
   2  12   1     4036.76     4087.85    124.66 o 
   3  12   1    14405.41    14391.84    638.02 o 
   4  12   1     9143.82     9216.90    283.61 o 
   5  12   1     6891.22     6967.70    271.71 o 
   6  12   1     5677.26     4765.90   1304.71 o 
  -6  13   1     8196.95     7513.08    723.91 o 
  -5  13   1     2863.45     2860.27    182.73 o 
  -4  13   1    15616.88    15938.38    749.83 o 
  -3  13   1     2994.91     3108.32    181.97 o 
  -2  13   1    15212.51    15128.43    152.61 o 
  -1  13   1     7542.23     7928.56    344.74 o 
   0  13   1     6043.79     5994.21    232.00 o 
   1  13   1    10858.65    10688.56    415.90 o 
   2  13   1     2181.94     2320.30    105.67 o 
   3  13   1    11748.38    12070.95    418.67 o 
   4  13   1       79.54      134.89    120.15 o 
   5  13   1     5819.27     6139.33    308.15 o 
   6  13   1       18.29      120.46    163.38 o 
  -5  14   1        1.76     -141.42    141.42 o 
  -4  14   1       64.36      -34.58    118.33 o 
  -3  14   1      147.83      204.80    129.73 o 
  -2  14   1       86.81       42.94    116.97 o 
  -1  14   1     1321.56     1211.59    108.85 o 
   0  14   1      123.09      262.73    100.91 o 
   1  14   1      502.44      578.36     97.40 o 
   2  14   1      944.00     1053.14    109.46 o 
   3  14   1     3131.36     3096.17    137.60 o 
   4  14   1     4622.23     4959.63    267.50 o 
   5  14   1     5065.28     4748.09    466.66 o 
  -5  15   1     6587.53     6009.77    307.10 o 
  -4  15   1      540.04      584.67    120.15 o 
  -3  15   1     9464.66     9300.91    419.50 o 
  -2  15   1     1416.19     1369.76    155.90 o 
  -1  15   1    11412.88    11236.47    600.98 o 
   0  15   1     3227.60     3283.28    283.11 o 
   1  15   1     5591.00     5494.46    371.67 o 
   2  15   1     4374.84     4528.25    303.48 o 
   3  15   1     2435.34     2584.61    133.73 o 
   4  15   1     4617.29     4669.29    140.64 o 
   5  15   1     1037.90      542.88    142.05 o 
  -4  16   1       51.50       80.97    147.89 o 
  -3  16   1       10.27       83.03    123.60 o 
  -2  16   1     5653.08     6055.38    528.98 o 
  -1  16   1       27.85       -5.25    107.82 o 
   0  16   1     9249.03     8792.53    513.66 o 
   1  16   1      170.22      180.07    112.73 o 
   2  16   1    12013.11    12014.90    647.71 o 
   3  16   1      610.85      673.49    159.94 o 
   4  16   1     7973.40     7973.40    447.10 o 
  -3  17   1    16581.66    14832.66   1150.05 o 
  -2  17   1     4608.22     4459.63    149.51 o 
  -1  17   1    10977.40    10885.08    684.65 o 
   0  17   1     2253.99     2264.04    132.36 o 
   1  17   1     3624.53     3696.41    185.25 o 
   2  17   1      515.75      629.04    132.67 o 
   3  17   1      398.04      345.46    169.01 o 
  -1  18   1     3186.23     2669.21    178.08 o 
   0  18   1     2890.63     2730.03    169.48 o 
   1  18   1     3601.17     3199.54    295.42 o 
  -8   0   2    43789.74    44461.84   1904.93 o 
  -6   0   2    39338.46    41780.95   2008.86 o 
  -4   0   2    18682.25    18953.11   1071.82 o 
  -2   0   2     2301.12     2281.65    185.03 o 
   0   0   2      765.92      935.01    172.08 o 
   2   0   2    13583.29    14798.22    357.95 o 
   4   0   2     1727.12     1830.66    196.10 o 
   6   0   2     1700.38     1890.03    200.76 o 
   8   0   2     4131.14     3851.82    709.85 o 
  -9   1   2       41.07      -95.53    157.64 o 
  -8   1   2      279.41      337.95    124.24 o 
  -7   1   2     2525.43     2734.83    140.63 o 
  -6   1   2     1391.44     1483.10    145.94 o 
  -5   1   2    20056.82    20044.69    671.64 o 
  -4   1   2     3722.49     3472.41    114.23 o 
  -3   1   2    52099.82    52249.53   1751.04 o 
  -2   1   2     2074.15     2180.87    120.29 o 
  -1   1   2    36927.98    36105.52    437.30 o 
   0   1   2       50.61       89.73     89.32 o 
   1   1   2    45107.10    46134.03    925.11 o 
   2   1   2       16.91       54.61     97.47 o 
   3   1   2    49413.91    51568.12    420.56 o 
   4   1   2     8885.15     9143.30    211.82 o 
   5   1   2    26042.14    27641.79    300.16 o 
   6   1   2     2203.32     2478.76    139.16 o 
   7   1   2     8946.19     9898.15    211.89 o 
   8   1   2     1024.85      978.86    236.82 o 
  -9   2   2      530.86      495.26    171.85 o 
  -8   2   2    13355.75    14087.32    463.78 o 
  -7   2   2     1346.36     1555.13    126.89 o 
  -6   2   2    27465.68    29023.83    994.59 o 
  -5   2   2       36.46       25.16     85.08 o 
  -4   2   2    28490.10    28093.53    653.27 o 
  -3   2   2     3766.77     3676.12    107.13 o 
  -2   2   2    45373.26    45347.65   1104.00 o 
  -1   2   2    20504.57    20228.29    399.38 o 
   0   2   2    25163.88    25624.03    284.52 o 
   1   2   2     1912.66     1924.02    144.35 o 
   2   2   2    15969.40    16584.20    956.23 o 
   3   2   2     7549.05     7947.67    366.99 o 
   4   2   2      279.97      347.38    118.32 o 
   5   2   2       73.87       92.00    106.08 o 
   6   2   2     6527.71     7031.93    214.70 o 
   7   2   2      945.94     1018.65    163.16 o 
   8   2   2     9992.03    11637.91    795.10 o 
  -9   3   2        2.53       10.00    114.04 o 
  -8   3   2        4.39       59.18    138.22 o 
  -7   3   2       38.54      173.66    105.41 o 
  -6   3   2      367.73      418.81     90.12 o 
  -5   3   2      210.43      256.40     71.69 o 
  -4   3   2     1945.29     1942.15     81.47 o 
  -3   3   2     5265.45     5574.55    153.14 o 
  -2   3   2     2625.39     3554.02    178.73 o 
  -1   3   2    39954.18    39724.34    943.26 o 
   0   3   2     9557.58    10043.32    176.03 o 
   1   3   2    53264.64    52480.34   1072.64 o 
   2   3   2     2969.31     3086.69    136.87 o 
   3   3   2   122978.59   119681.23   2693.24 o 
   4   3   2      353.75      327.08    111.86 o 
   5   3   2    61431.93    60782.93   1514.61 o 
   6   3   2     1409.63     1353.59    154.37 o 
   7   3   2    27492.54    30023.33   1885.59 o 
   8   3   2      416.83      610.98    278.49 o 
  -8   4   2     8713.46     9320.62    311.86 o 
  -7   4   2     3673.59     3801.17    149.00 o 
  -6   4   2    21735.93    21572.02    843.69 o 
  -5   4   2     5590.55     5346.59    197.51 o 
  -4   4   2    31770.61    30960.82   1068.85 o 
  -3   4   2      676.55      841.41     83.57 o 
  -2   4   2    25237.82    24839.41    670.84 o 
  -1   4   2     1032.10     1077.84     84.76 o 
   0   4   2    45414.50    46277.54    823.71 o 
   1   4   2     2314.12     2176.94     99.81 o 
   2   4   2     8665.22     9011.05    166.35 o 
   3   4   2     4650.63     4524.28    149.12 o 
   4   4   2      580.16      816.28    129.29 o 
   5   4   2      508.04      484.08    111.79 o 
   6   4   2     7228.59     7080.79    476.45 o 
   7   4   2      193.31      266.35    171.26 o 
   8   4   2     7780.41     8687.02    304.18 o 
  -8   5   2      341.21      214.33    151.60 o 
  -7   5   2     2673.84     2628.65    152.72 o 
  -6   5   2     4096.37     3899.70    134.55 o 
  -5   5   2    15427.29    14932.89    414.82 o 
  -4   5   2    12219.10    11451.84    259.29 o 
  -3   5   2    42827.41    40415.58    411.74 o 
  -2   5   2    12319.53    11945.48    397.29 o 
  -1   5   2    44496.89    43828.15    435.21 o 
   0   5   2    39743.71    39745.74    496.61 o 
   1   5   2    60726.42    61856.43    851.06 o 
   2   5   2     1019.66     1171.39     91.92 o 
   3   5   2    24890.63    25411.53    566.47 o 
   4   5   2      645.73      771.33    122.92 o 
   5   5   2    15106.35    15257.75    294.80 o 
   6   5   2       93.28       76.25    131.16 o 
   7   5   2     7683.60     7904.60    239.80 o 
   8   5   2       91.68       38.69    190.08 o 
  -8   6   2    25934.32    23490.42    756.40 o 
  -7   6   2     1149.73     1086.28    147.92 o 
  -6   6   2    28135.48    26744.19    776.92 o 
  -5   6   2     3764.76     3605.11    116.87 o 
  -4   6   2    19961.67    20197.49    410.94 o 
  -3   6   2     4703.67     4753.67    163.09 o 
  -2   6   2     5819.01     6258.84    184.02 o 
  -1   6   2      287.42      381.82     79.83 o 
   0   6   2      424.50      465.37     71.57 o 
   1   6   2      242.60      266.99     65.16 o 
   2   6   2     3565.69     3370.04     98.79 o 
   3   6   2      127.32      159.06     78.97 o 
   4   6   2     2660.28     2553.75    122.58 o 
   5   6   2     2057.89     2106.37    195.79 o 
   6   6   2     1892.62     1907.62    165.90 o 
   7   6   2       52.53       73.71    258.49 o 
   8   6   2     1242.71     1329.83    275.69 o 
  -8   7   2       18.99      110.70    171.24 o 
  -7   7   2     1107.81     1048.13    136.69 o 
  -6   7   2      477.96      484.65     93.59 o 
  -5   7   2    20442.74    20089.24    445.24 o 
  -4   7   2      856.54      871.88     90.80 o 
  -3   7   2    30053.29    28428.76    598.40 o 
  -2   7   2      531.20      803.49     98.54 o 
  -1   7   2    49262.39    44930.89    931.87 o 
   0   7   2    10307.60    10937.99    305.59 o 
   1   7   2    34590.89    33627.48    296.38 o 
   2   7   2    16752.63    17037.97    422.49 o 
   3   7   2    20232.72    20833.72    693.36 o 
   4   7   2    18080.50    17534.39    412.90 o 
   5   7   2    15330.15    15628.57    211.10 o 
   6   7   2    11298.93    11405.33    397.55 o 
   7   7   2     5474.96     5430.43    250.39 o 
   8   7   2     4071.13     3491.76    276.13 o 
  -8   8   2     5588.87     5031.51    798.03 o 
  -7   8   2      532.14      539.46    116.86 o 
  -6   8   2     9538.16     9568.82    250.58 o 
  -5   8   2     2649.71     2523.95    117.90 o 
  -4   8   2    16544.42    17015.39    720.86 o 
  -3   8   2    10521.50    10130.50    255.03 o 
  -2   8   2    18945.15    19006.41    487.09 o 
  -1   8   2    17707.58    17650.88    249.98 o 
   0   8   2     7342.84     7484.40    274.95 o 
   1   8   2     9654.41     9933.93    283.24 o 
   2   8   2     6712.68     6858.68    158.56 o 
   3   8   2     2127.03     2086.60    109.69 o 
   4   8   2       11.21       90.00    117.33 o 
   5   8   2      209.51      133.45    126.88 o 
   6   8   2     2756.09     2494.12    169.95 o 
   7   8   2     3048.40     3189.55    202.75 o 
  -8   9   2       43.68       -1.62    279.89 o 
  -7   9   2       28.24      134.08    183.68 o 
  -6   9   2      906.57      989.36    140.88 o 
  -5   9   2      148.09      147.25     94.37 o 
  -4   9   2     2036.84     2151.32    101.98 o 
  -3   9   2     1524.16     1560.50     73.65 o 
  -2   9   2     6241.54     6622.71    291.33 o 
  -1   9   2     9717.98    10316.81    310.52 o 
   0   9   2     7572.94     7669.42    133.24 o 
   1   9   2    33944.77    32737.27    971.48 o 
   2   9   2    12922.55    13620.57    447.70 o 
   3   9   2    37396.06    37394.66    846.42 o 
   4   9   2     7108.98     7351.23    309.66 o 
   5   9   2    31591.88    32234.71    662.96 o 
   6   9   2     6091.23     5827.43    433.13 o 
   7   9   2    15202.19    14708.33    990.70 o 
  -7  10   2    10365.93     9733.63    400.77 o 
  -6  10   2     6484.84     6410.28    228.93 o 
  -5  10   2     5578.16     5412.64    131.86 o 
  -4  10   2    11270.79    10822.96    294.93 o 
  -3  10   2     2545.61     2482.55     81.46 o 
  -2  10   2     8915.05     8636.02    472.60 o 
  -1  10   2      104.06      144.22     78.40 o 
   0  10   2    14383.10    14902.63    471.96 o 
   1  10   2     3542.61     3640.93    133.49 o 
   2  10   2     3441.18     3425.49    155.86 o 
   3  10   2     2099.81     2277.93    115.98 o 
   4  10   2       10.84       30.90     85.98 o 
   5  10   2      167.93      152.38    142.81 o 
   6  10   2     2456.06     2750.81    376.66 o 
   7  10   2      245.95      375.19    243.77 o 
  -7  11   2     1312.61     1408.17    197.31 o 
  -6  11   2     3667.85     3773.11    146.92 o 
  -5  11   2     5094.23     5102.96    191.77 o 
  -4  11   2     9855.46    10045.20    328.83 o 
  -3  11   2     9342.42     9802.10    262.41 o 
  -2  11   2    18211.35    19075.03    653.61 o 
  -1  11   2    20648.95    20345.36    353.92 o 
   0  11   2    13682.92    13586.68    300.39 o 
   1  11   2    21742.61    21137.51   1141.00 o 
   2  11   2     4570.09     4567.43    321.55 o 
   3  11   2    10567.46    10815.42    338.04 o 
   4  11   2     1805.07     1691.07    103.09 o 
   5  11   2     5823.55     5880.37    255.99 o 
   6  11   2      631.94      441.37    204.02 o 
  -6  12   2    11710.76    12093.07    469.94 o 
  -5  12   2     6872.97     6676.41    200.04 o 
  -4  12   2     6253.68     6455.37    253.14 o 
  -3  12   2     8326.35     8525.39    367.26 o 
  -2  12   2     1628.02     1604.17    117.26 o 
  -1  12   2     2299.95     2220.19    103.05 o 
   0  12   2      623.37      626.97    109.42 o 
   1  12   2     1245.54     1449.24    101.87 o 
   2  12   2      915.53     1081.47     88.43 o 
   3  12   2      257.12      250.08     90.93 o 
   4  12   2     1244.64     1285.52    124.40 o 
   5  12   2      905.35      969.40    165.02 o 
   6  12   2      409.83      282.61    274.44 o 
  -6  13   2      196.47      251.97    142.87 o 
  -5  13   2     4532.01     4888.25    336.51 o 
  -4  13   2      131.49       27.10    107.88 o 
  -3  13   2     8780.26     9507.08    360.03 o 
  -2  13   2     3539.18     3616.15    152.60 o 
  -1  13   2    11026.56    11293.99    495.70 o 
   0  13   2     8652.95     8465.75    194.58 o 
   1  13   2     7562.94     7283.33    371.09 o 
   2  13   2    19491.93    18127.80    681.97 o 
   3  13   2     4936.43     5023.12    198.25 o 
   4  13   2    15729.95    15487.84    882.24 o 
   5  13   2     2865.93     2840.22    424.89 o 
   6  13   2    11615.92    10171.18   5136.82 o 
  -5  14   2     4604.88     5004.84    181.80 o 
  -4  14   2     3857.32     4133.47    152.63 o 
  -3  14   2     9494.99     9415.54    262.13 o 
  -2  14   2     3930.50     3902.24    123.46 o 
  -1  14   2    12823.30    12785.59    369.76 o 
   0  14   2     2432.12     2382.57    103.35 o 
   1  14   2     5447.47     5667.91    436.81 o 
   2  14   2      942.03     1119.19    199.13 o 
   3  14   2      317.84      296.54    106.87 o 
   4  14   2       12.41      -46.97    137.93 o 
   5  14   2      276.62      225.40    164.81 o 
  -5  15   2      227.90     -114.70    173.02 o 
  -4  15   2     2298.25     2355.69    133.04 o 
  -3  15   2       90.20      118.26    137.88 o 
  -2  15   2     6426.39     6497.96    196.51 o 
  -1  15   2      769.56      818.16    107.59 o 
   0  15   2     8773.16     8900.56    368.71 o 
   1  15   2     4894.80     4682.78    314.37 o 
   2  15   2     8941.28     9005.50    524.38 o 
   3  15   2     8620.07     8958.85    394.36 o 
   4  15   2     8128.42     8058.52    374.12 o 
  -4  16   2     1776.99     1612.38    138.33 o 
  -3  16   2     2645.50     2769.52    143.83 o 
  -2  16   2     4099.27     4546.63    160.17 o 
  -1  16   2      629.45      636.28    136.35 o 
   0  16   2     3089.51     2927.00    315.59 o 
   1  16   2     1115.87     1294.53    148.35 o 
   2  16   2      527.72      616.26    145.07 o 
   3  16   2      806.46      844.31    124.48 o 
   4  16   2       21.53      101.22    156.23 o 
  -3  17   2     2062.25     2117.17    173.35 o 
  -2  17   2    11539.34    10536.07    577.90 o 
  -1  17   2     3823.79     3529.11    150.08 o 
   0  17   2     8653.92     8967.75    551.59 o 
   1  17   2     1911.46     2108.50    125.17 o 
   2  17   2     5225.12     5757.45    298.41 o 
  -1  18   2     1497.79     1545.76    276.20 o 
   0  18   2      582.75     1018.64    237.20 o 
   1  18   2      624.37      693.98    256.27 o 
  -9   0   3     8782.68     9297.58    522.22 o 
  -7   0   3    17694.09    17922.02   1804.62 o 
  -5   0   3    38668.73    36263.66   2474.90 o 
  -3   0   3    65518.44    64979.79   4371.42 o 
  -1   0   3     7834.37     7941.58    374.67 o 
   1   0   3    47645.60    46821.28   2248.13 o 
   3   0   3    16090.93    15895.06    327.80 o 
   5   0   3    11921.99    12075.11    342.19 o 
   7   0   3     6739.38     6870.46    291.58 o 
  -9   1   3       29.41      -44.16    162.39 o 
  -8   1   3    10779.96    11054.15    825.14 o 
  -7   1   3      458.46      510.55    122.46 o 
  -6   1   3     5955.05     6307.65    260.74 o 
  -5   1   3     4556.55     4821.05    217.98 o 
  -4   1   3      845.06      807.74    100.04 o 
  -3   1   3    14702.77    14224.76    322.47 o 
  -2   1   3      752.43     1123.42    199.51 o 
  -1   1   3     3366.91     3240.18    112.05 o 
   0   1   3     3742.14     4006.40    110.05 o 
   1   1   3     4953.98     5276.04    151.32 o 
   2   1   3    12397.04    13027.91    414.11 o 
   3   1   3     2114.21     2068.74    110.45 o 
   4   1   3     5598.60     5600.61    172.07 o 
   5   1   3     4364.78     4331.60    158.74 o 
   6   1   3    12953.96    13570.95    549.25 o 
   7   1   3     2620.48     2870.76    202.28 o 
   8   1   3    11660.48     9092.28   4871.05 o 
  -9   2   3     1551.41     1641.83    135.92 o 
  -8   2   3     1401.56     1477.43    144.78 o 
  -7   2   3     5582.22     5809.12    322.00 o 
  -6   2   3        7.27       88.54    119.28 o 
  -5   2   3    23727.77    23555.13    958.37 o 
  -4   2   3       17.65       36.88     87.11 o 
  -3   2   3    75919.59    71368.33   2111.32 o 
  -2   2   3     1595.49     1570.76     83.90 o 
  -1   2   3   107482.07   105190.75   5495.24 o 
   0   2   3     6165.92     6587.93    165.69 o 
   1   2   3    73238.46    71394.72    962.00 o 
   2   2   3    21867.58    22253.73    599.59 o 
   3   2   3    63454.25    64117.85   5983.24 o 
   4   2   3     5906.51     5719.91    181.83 o 
   5   2   3    18840.21    18540.66    751.70 o 
   6   2   3        4.37      -14.00    138.64 o 
   7   2   3     2031.65     2075.14    239.57 o 
   8   2   3      232.47      223.76    247.45 o 
  -9   3   3      360.36      695.36    149.60 o 
  -8   3   3    12209.67    12889.99    664.89 o 
  -7   3   3       47.52      115.58     94.24 o 
  -6   3   3    25249.10    24684.91    843.63 o 
  -5   3   3      863.16      873.86     71.77 o 
  -4   3   3    22374.51    21120.03    626.39 o 
  -3   3   3       64.10      120.42     53.67 o 
  -2   3   3     5758.32     5373.08    184.89 o 
  -1   3   3       16.85       12.94     69.35 o 
   0   3   3     1307.52     1375.85     94.55 o 
   1   3   3       80.44      126.32     92.21 o 
   2   3   3    17759.04    17599.70    770.34 o 
   3   3   3     1053.17     1063.07    158.54 o 
   4   3   3    42145.10    41627.42    355.99 o 
   5   3   3      706.92      667.00    128.63 o 
   6   3   3    41762.87    40765.87    384.98 o 
   7   3   3      396.22      421.37    232.42 o 
   8   3   3    22056.44    22743.98   1246.16 o 
  -8   4   3     5575.85     5993.68    219.56 o 
  -7   4   3     6123.05     6187.40    271.43 o 
  -6   4   3     8324.37     8449.96    354.46 o 
  -5   4   3    19553.56    19150.45    524.64 o 
  -4   4   3     3237.97     3211.08    103.29 o 
  -3   4   3    57022.53    54750.77   1606.83 o 
  -2   4   3      176.64      227.64     57.80 o 
  -1   4   3    92163.31    89109.08   2466.49 o 
   0   4   3      461.80      727.67     95.37 o 
   1   4   3    56708.80    55759.80    980.45 o 
   2   4   3     3227.54     3457.16    174.07 o 
   3   4   3    36801.77    38750.99   1493.58 o 
   4   4   3     1006.20     1157.67    155.68 o 
   5   4   3    19337.25    19918.57    847.73 o 
   6   4   3     1241.12     1288.80    162.85 o 
   7   4   3     2282.21     2491.51    185.14 o 
   8   4   3      976.47     1347.47    321.62 o 
  -8   5   3     8214.00     7958.88    271.88 o 
  -7   5   3      286.17      363.10    115.19 o 
  -6   5   3     6037.77     5851.85    188.02 o 
  -5   5   3     1634.17     1597.86     99.98 o 
  -4   5   3     1182.31     1159.02     86.28 o 
  -3   5   3     2081.16     1925.33    117.45 o 
  -2   5   3     1720.03     1824.33     73.51 o 
  -1   5   3     6765.10     6253.74    157.04 o 
   0   5   3     2781.81     2753.45     93.47 o 
   1   5   3      266.38      276.04     75.86 o 
   2   5   3     7629.67     7884.86    163.66 o 
   3   5   3      128.10      224.73    120.71 o 
   4   5   3     5013.73     5180.74    164.07 o 
   5   5   3      297.72      202.87    184.93 o 
   6   5   3     7493.37     7264.67    456.08 o 
   7   5   3      680.52      783.95    233.49 o 
   8   5   3     7477.57     8030.04   1185.86 o 
  -8   6   3     1086.29     1075.89    154.08 o 
  -7   6   3    20824.33    19540.30    244.53 o 
  -6   6   3     3802.61     3608.21    111.95 o 
  -5   6   3    35840.02    35286.99    980.18 o 
  -4   6   3     1919.50     1706.05     83.39 o 
  -3   6   3    28446.04    28512.81    594.20 o 
  -2   6   3    11950.59    11794.51    280.84 o 
  -1   6   3    12234.60    11940.79    395.81 o 
   0   6   3     9969.74    10227.06    139.63 o 
   1   6   3    10817.28    11057.62    302.29 o 
   2   6   3     2655.37     2803.54    107.15 o 
   3   6   3     7518.93     7716.69    324.68 o 
   4   6   3     1219.35     1252.33    154.30 o 
   5   6   3     7202.97     7314.74    321.60 o 
   6   6   3     1051.43     1094.92    182.12 o 
   7   6   3     6400.66     6451.25    245.96 o 
   8   6   3       82.64      440.34    576.47 o 
  -8   7   3     5263.52     5590.06    178.41 o 
  -7   7   3     2534.49     2423.56    146.80 o 
  -6   7   3     3129.48     3128.01    126.68 o 
  -5   7   3     6959.32     6831.20    128.82 o 
  -4   7   3      476.13      413.03     87.03 o 
  -3   7   3     8938.72     8804.76    225.09 o 
  -2   7   3      261.52      580.37     69.10 o 
  -1   7   3     2253.72     2320.03     85.74 o 
   0   7   3     6295.91     6535.68    112.94 o 
   1   7   3       61.47       80.75     87.11 o 
   2   7   3      574.98      749.49     92.26 o 
   3   7   3     7846.90     7925.67    206.60 o 
   4   7   3     6697.15     7019.02    683.27 o 
   5   7   3    12617.26    12675.24    229.70 o 
   6   7   3     5503.15     5702.99    219.37 o 
   7   7   3     5952.73     6245.64    218.21 o 
  -8   8   3       49.56       68.59    163.54 o 
  -7   8   3     3981.86     3989.45    153.61 o 
  -6   8   3      697.30      664.65    141.22 o 
  -5   8   3    16561.06    15558.76    183.84 o 
  -4   8   3     6133.45     6169.19    170.10 o 
  -3   8   3    25924.88    24844.79    654.88 o 
  -2   8   3    15646.01    15585.32    361.50 o 
  -1   8   3    42028.20    42102.81   1009.44 o 
   0   8   3    42364.09    43371.00   1254.43 o 
   1   8   3    41099.67    41724.47   1024.92 o 
   2   8   3    31859.72    31315.78    246.37 o 
   3   8   3    32448.82    34892.38   1649.72 o 
   4   8   3     8893.73     8996.96    449.03 o 
   5   8   3     8573.69     8727.25    398.73 o 
   6   8   3      252.24      298.69    215.79 o 
   7   8   3     1519.27     1541.87    187.49 o 
  -7   9   3      974.47     1093.56    140.11 o 
  -6   9   3    11381.46    11713.93    279.00 o 
  -5   9   3     1717.80     1668.15     94.87 o 
  -4   9   3    15978.53    16357.76    218.89 o 
  -3   9   3      639.19      678.70     73.23 o 
  -2   9   3     5140.54     5283.29    187.29 o 
  -1   9   3      640.52      763.67     78.02 o 
   0   9   3      401.77      482.25     80.13 o 
   1   9   3     1767.52     1794.28    103.68 o 
   2   9   3     4274.59     4340.67    178.22 o 
   3   9   3     5370.94     5393.52    213.39 o 
   4   9   3    18908.34    19319.04    729.20 o 
   5   9   3     3133.59     3110.94    406.33 o 
   6   9   3    18466.20    17795.88    753.84 o 
   7   9   3     3828.67     4008.60    265.61 o 
  -7  10   3     2966.19     3041.23    159.63 o 
  -6  10   3     7707.12     7797.17    179.60 o 
  -5  10   3     7434.54     7094.91    141.47 o 
  -4  10   3     6128.05     6103.70    191.84 o 
  -3  10   3    18998.41    19180.04    564.96 o 
  -2  10   3     4443.79     4237.48    110.25 o 
  -1  10   3    43537.49    44772.21    667.70 o 
   0  10   3     3402.83     3454.98     94.14 o 
   1  10   3    32806.32    33322.22    238.20 o 
   2  10   3     2392.62     2394.91    104.35 o 
   3  10   3    13307.64    14428.61    579.01 o 
   4  10   3     1026.37     1084.76    107.33 o 
   5  10   3     6568.16     6896.21    353.34 o 
   6  10   3     1423.24     1460.36    217.02 o 
   7  10   3      797.60      479.92    253.17 o 
  -7  11   3     1473.04     1388.82    222.60 o 
  -6  11   3     1524.03     1419.47    139.61 o 
  -5  11   3      274.15      204.69    135.24 o 
  -4  11   3      307.25      455.66     95.45 o 
  -3  11   3      563.38      650.65     96.48 o 
  -2  11   3      513.15      564.96     95.64 o 
  -1  11   3     1247.63     1344.60     79.22 o 
   0  11   3     1195.04     1212.81     94.24 o 
   1  11   3     1741.92     1882.54    129.39 o 
   2  11   3     2819.51     2877.10    135.28 o 
   3  11   3      614.53      809.45    110.60 o 
   4  11   3     2855.33     2883.10    164.47 o 
   5  11   3      439.86      360.02    134.24 o 
   6  11   3     2322.82     2075.93    201.00 o 
  -6  12   3     2827.59     2865.13    185.44 o 
  -5  12   3    11039.41    11176.59    447.82 o 
  -4  12   3     8404.83     8684.48    464.12 o 
  -3  12   3     8523.44     8550.04    178.40 o 
  -2  12   3    11187.92    10459.74    359.31 o 
  -1  12   3     7099.08     7430.85    317.61 o 
   0  12   3    10946.78    11564.00    407.53 o 
   1  12   3     2111.67     2143.67    114.98 o 
   2  12   3     7746.85     7770.53    542.09 o 
   3  12   3     1094.64     1108.10    121.24 o 
   4  12   3     4422.73     4769.14    228.96 o 
   5  12   3     1431.95      989.33    252.41 o 
   6  12   3     1866.26     1766.88    227.20 o 
  -6  13   3      588.32      462.82    155.52 o 
  -5  13   3     5533.65     5737.43    317.89 o 
  -4  13   3       31.99       25.07    104.92 o 
  -3  13   3     3044.75     3286.47    130.96 o 
  -2  13   3      175.44      402.69    102.40 o 
  -1  13   3      865.24     1079.58     95.09 o 
   0  13   3      909.00      898.11    109.67 o 
   1  13   3     2911.28     2794.59    117.98 o 
   2  13   3      622.35      713.65    110.76 o 
   3  13   3     8615.97     8277.45    286.65 o 
   4  13   3     1228.88     1337.45    126.13 o 
   5  13   3    11728.65    10938.87   2983.63 o 
  -5  14   3     2135.25     2164.62    139.35 o 
  -4  14   3     6931.14     7355.46    342.10 o 
  -3  14   3     6505.58     6717.55    132.75 o 
  -2  14   3    15515.56    16282.36    499.52 o 
  -1  14   3     6267.08     6363.78    276.12 o 
   0  14   3    22931.69    23486.79   1393.24 o 
   1  14   3    13899.11    14262.81    667.86 o 
   2  14   3    19301.23    20314.38   1130.81 o 
   3  14   3     7642.31     7313.96    371.35 o 
   4  14   3     7874.07     7924.07    705.07 o 
   5  14   3     2414.71     1925.65    686.55 o 
  -5  15   3     1310.86     1313.06    208.75 o 
  -4  15   3     4748.83     5203.63    349.56 o 
  -3  15   3      732.78      819.47    110.96 o 
  -2  15   3     3041.84     3348.46    254.46 o 
  -1  15   3        9.55      131.19    104.99 o 
   0  15   3      260.65      299.61    132.23 o 
   1  15   3     1336.82     1621.05    145.64 o 
   2  15   3     2700.32     2824.00    246.61 o 
   3  15   3     3861.56     4011.01    261.87 o 
   4  15   3     5155.48     4935.18    644.23 o 
  -4  16   3     6214.15     5802.11    267.06 o 
  -3  16   3     3214.16     3013.10    176.26 o 
  -2  16   3     5077.78     4969.23    189.53 o 
  -1  16   3     6754.78     7122.75    454.66 o 
   0  16   3     2997.00     3062.39    223.41 o 
   1  16   3     7465.22     7822.25    628.19 o 
   2  16   3     3047.40     3159.04    272.30 o 
   3  16   3     4101.18     4217.82    289.31 o 
  -3  17   3      417.54      412.02    247.12 o 
  -2  17   3      140.57      309.95    130.73 o 
  -1  17   3      821.10      630.02    136.39 o 
   0  17   3      336.60      413.76    132.50 o 
   1  17   3      837.34     1102.24    197.48 o 
   2  17   3      926.45      887.69    130.73 o 
  -8   0   4      175.48       62.16    262.18 o 
  -6   0   4     2500.45     2648.15    393.42 o 
  -4   0   4     3563.64     3685.77    183.13 o 
  -2   0   4     2282.00     2310.00    298.64 o 
   0   0   4    26859.66    26585.22   1033.98 o 
   2   0   4     8961.95     8665.42    490.10 o 
   4   0   4    11145.59    10331.30    280.76 o 
   6   0   4    27988.43    27067.27   1202.69 o 
  -9   1   4    11128.71    12069.49    646.56 o 
  -8   1   4       11.40      -25.94    131.46 o 
  -7   1   4    16674.24    17150.46   1218.03 o 
  -6   1   4     2875.70     2929.16    123.25 o 
  -5   1   4    26364.41    26715.54   1093.10 o 
  -4   1   4     7297.14     6959.01    276.93 o 
  -3   1   4    38975.89    39141.64   1260.53 o 
  -2   1   4    13193.28    12673.54    146.92 o 
  -1   1   4    26663.95    25558.93    901.07 o 
   0   1   4    17511.64    17537.96    490.28 o 
   1   1   4    14017.25    13155.99    365.71 o 
   2   1   4       10.29      281.04     86.53 o 
   3   1   4    14517.82    15141.53    384.62 o 
   4   1   4     1587.61     1583.24    135.36 o 
   5   1   4     3034.52     2991.20    180.98 o 
   6   1   4     5223.34     5345.37    553.00 o 
   7   1   4      473.44      504.94    230.15 o 
   8   1   4     1317.81      598.38    619.43 o 
  -9   2   4     1606.88     1871.44    161.83 o 
  -8   2   4     3389.43     3814.58    259.70 o 
  -7   2   4     1865.05     2187.81    150.58 o 
  -6   2   4     1077.52     1168.57    122.19 o 
  -5   2   4     3837.25     3926.36    138.97 o 
  -4   2   4     2464.01     2553.48     90.97 o 
  -3   2   4      200.97      183.76     66.15 o 
  -2   2   4    19970.92    18201.94    655.36 o 
  -1   2   4    15896.41    15654.07    411.22 o 
   0   2   4    76213.45    72299.93   2391.23 o 
   1   2   4    13264.95    12652.21    447.62 o 
   2   2   4    62425.00    57453.38   1419.06 o 
   3   2   4    12841.11    13371.12    704.38 o 
   4   2   4    40446.23    39552.89    816.21 o 
   5   2   4     4121.38     4138.25    214.38 o 
   6   2   4    22601.13    22095.88    341.32 o 
   7   2   4       12.47       31.43    215.68 o 
   8   2   4     9256.30     7297.62   4617.87 o 
  -8   3   4      912.59      863.54    147.10 o 
  -7   3   4    17610.52    17058.88    941.48 o 
  -6   3   4     1497.20     1435.70     85.71 o 
  -5   3   4    63036.42    58251.29   1849.95 o 
  -4   3   4      201.64      142.95     66.79 o 
  -3   3   4    97514.75    85869.55   2620.89 o 
  -2   3   4      991.33     1116.40     63.56 o 
  -1   3   4    78423.77    71376.76   2416.54 o 
   0   3   4     3683.02     4039.18    114.32 o 
   1   3   4    15961.36    14691.89    287.29 o 
   2   3   4     1179.85     2102.58    159.96 o 
   3   3   4     1402.20     1646.59    159.08 o 
   4   3   4      111.30      150.57    114.09 o 
   5   3   4     1219.99     1221.80    185.66 o 
   6   3   4       26.63      -86.98    190.94 o 
   7   3   4     4718.68     4657.73    533.36 o 
   8   3   4      339.66      315.45    257.04 o 
  -8   4   4     4026.22     4166.77    156.71 o 
  -7   4   4     1559.88     1530.66    111.88 o 
  -6   4   4     1401.25     1449.57     92.42 o 
  -5   4   4     1598.27     1467.12     78.32 o 
  -4   4   4     1445.18     1429.49     75.43 o 
  -3   4   4      829.56      996.14     70.86 o 
  -2   4   4    22391.41    21539.55    495.61 o 
  -1   4   4     2897.29     2652.98    100.12 o 
   0   4   4    40189.38    38064.15   1182.06 o 
   1   4   4     7634.10     7172.11    238.86 o 
   2   4   4    56508.96    54386.65   2270.12 o 
   3   4   4       57.90       72.66    121.69 o 
   4   4   4    40584.02    40607.00   1776.50 o 
   5   4   4      131.21      318.69    150.29 o 
   6   4   4    17198.99    17074.63    314.75 o 
   7   4   4     2057.44     2180.05    248.84 o 
   8   4   4    10228.94    10244.27   1419.32 o 
  -8   5   4     2550.70     2566.35    124.49 o 
  -7   5   4    15205.33    14522.95    817.62 o 
  -6   5   4      549.68      657.29     87.16 o 
  -5   5   4    16625.21    16311.90    650.00 o 
  -4   5   4      779.43      821.00     72.73 o 
  -3   5   4    23162.92    23086.13    360.40 o 
  -2   5   4      911.07      950.04     62.54 o 
  -1   5   4    20406.14    20438.60    532.90 o 
   0   5   4      113.26      174.48     68.40 o 
   1   5   4    19453.26    18021.84    785.70 o 
   2   5   4     2271.81     2551.02    168.22 o 
   3   5   4     8680.72     9520.30    510.41 o 
   4   5   4     3823.18     4005.98    157.22 o 
   5   5   4     4713.10     4769.60    205.86 o 
   6   5   4     4039.15     4244.51    244.87 o 
   7   5   4      287.31      441.53    259.64 o 
  -8   6   4      250.93      292.71    134.21 o 
  -7   6   4      272.03      256.49    117.85 o 
  -6   6   4     1707.21     1684.28    114.99 o 
  -5   6   4       26.45      -77.60     92.50 o 
  -4   6   4     1585.48     1580.86    108.67 o 
  -3   6   4     1676.07     1591.54     88.67 o 
  -2   6   4     3802.49     3819.62    124.21 o 
  -1   6   4       93.52      122.22     52.63 o 
   0   6   4     4017.23     3874.96     92.69 o 
   1   6   4     1196.09     1297.99     95.85 o 
   2   6   4     5525.03     5965.35    149.61 o 
   3   6   4     5321.94     5330.67    157.09 o 
   4   6   4     8486.36     9131.16    434.60 o 
   5   6   4     4556.67     4716.66    175.64 o 
   6   6   4    18946.35    18253.71    456.16 o 
   7   6   4     1580.26     1687.59    212.08 o 
  -8   7   4     2531.96     2456.31    194.83 o 
  -7   7   4    13231.13    13203.28    293.47 o 
  -6   7   4    10581.48     9949.20    207.13 o 
  -5   7   4    10686.27    10323.56    188.79 o 
  -4   7   4    18665.84    17622.60    466.75 o 
  -3   7   4    12907.94    12430.07    334.56 o 
  -2   7   4    20462.69    19641.48    551.76 o 
  -1   7   4    15860.12    15477.47    533.50 o 
   0   7   4    11136.09    11257.95    452.72 o 
   1   7   4    13944.75    14240.52    155.42 o 
   2   7   4      766.70      894.80     93.09 o 
   3   7   4     5492.69     5772.75    142.56 o 
   4   7   4     1330.81     1509.31    136.43 o 
   5   7   4     1838.95     1870.61    139.59 o 
   6   7   4     3434.31     3434.58    183.00 o 
   7   7   4        5.75      -67.36    182.07 o 
  -8   8   4     1535.82     1364.92    183.42 o 
  -7   8   4     1524.95     1446.40    180.42 o 
  -6   8   4     1466.33     1555.13    146.81 o 
  -5   8   4      637.02      637.34     95.14 o 
  -4   8   4       40.14       32.17    107.08 o 
  -3   8   4     1068.67     1055.95     68.24 o 
  -2   8   4     9814.82    10052.55    250.12 o 
  -1   8   4    14915.32    15043.43    461.88 o 
   0   8   4    24611.87    24487.49    179.92 o 
   1   8   4    18811.73    18603.51    501.37 o 
   2   8   4    28864.11    28518.90    817.29 o 
   3   8   4    22513.43    22404.00    431.89 o 
   4   8   4    26433.57    27602.16   2100.01 o 
   5   8   4     8169.83     8179.91    232.28 o 
   6   8   4    14365.49    13473.19    911.65 o 
   7   8   4     1607.55     1477.01    221.21 o 
  -7   9   4    13840.20    13400.98    189.89 o 
  -6   9   4     7759.25     7445.62    284.12 o 
  -5   9   4    31676.19    31174.93    725.20 o 
  -4   9   4     7492.85     7695.73    219.83 o 
  -3   9   4    46863.44    43870.29   1381.26 o 
  -2   9   4     6250.43     6270.65    192.27 o 
  -1   9   4    38405.68    37702.07    350.64 o 
   0   9   4     7424.31     7484.57    453.04 o 
   1   9   4    12454.84    12627.79    277.20 o 
   2   9   4     1907.95     2009.01    100.97 o 
   3   9   4      180.64      110.69    119.59 o 
   4   9   4       73.16      115.42    121.76 o 
   5   9   4     1648.78     1637.12    160.29 o 
   6   9   4       97.96      118.85    177.63 o 
   7   9   4     3064.67     3220.41    346.10 o 
  -7  10   4      660.13      692.45    197.46 o 
  -6  10   4      747.69      754.99    113.31 o 
  -5  10   4     2091.47     2084.89    119.69 o 
  -4  10   4      201.50      252.28     87.49 o 
  -3  10   4      709.11      725.28     80.71 o 
  -2  10   4     9121.33     9102.41    252.95 o 
  -1  10   4      256.31      358.97     83.82 o 
   0  10   4    10733.44    11417.35    334.38 o 
   1  10   4     1121.66     1156.64     97.11 o 
   2  10   4    22725.56    23428.04    530.29 o 
   3  10   4     1409.05     1387.79    139.95 o 
   4  10   4    19099.28    19113.94    627.23 o 
   5  10   4     4430.35     4804.74    196.96 o 
   6  10   4     7431.74     7706.93    386.40 o 
  -7  11   4     7268.78     6777.82    384.30 o 
  -6  11   4     2974.02     3226.33    221.58 o 
  -5  11   4     7485.33     7674.46    229.12 o 
  -4  11   4     1958.16     1851.39    116.71 o 
  -3  11   4     5119.00     5251.32     99.34 o 
  -2  11   4     1387.68     1284.28     91.60 o 
  -1  11   4     5253.92     5243.49    289.46 o 
   0  11   4     2693.35     2720.78    109.40 o 
   1  11   4     3051.75     2984.68    104.67 o 
   2  11   4     5525.41     5575.34    177.73 o 
   3  11   4     1232.41     1286.04    125.92 o 
   4  11   4     5459.25     5749.14    304.04 o 
   5  11   4     2143.06     2402.57    196.49 o 
   6  11   4     1388.92     1419.44    205.72 o 
  -6  12   4     1251.82     1257.30    138.02 o 
  -5  12   4      634.46      639.32    119.22 o 
  -4  12   4     1995.43     2027.66    118.11 o 
  -3  12   4     2145.08     2066.38    110.30 o 
  -2  12   4      665.40      859.99    138.01 o 
  -1  12   4     2419.86     2392.04    127.26 o 
   0  12   4      289.59      353.04    103.86 o 
   1  12   4     7116.65     7510.27    151.67 o 
   2  12   4      622.60      543.77     89.75 o 
   3  12   4     7776.38     8000.86    388.80 o 
   4  12   4     2463.40     2487.62    136.54 o 
   5  12   4     7054.90     6876.52    811.19 o 
  -6  13   4     7999.97     7892.63    506.91 o 
  -5  13   4     3465.59     3364.27    177.51 o 
  -4  13   4    17015.86    17192.64    556.57 o 
  -3  13   4     2790.30     2878.55    118.95 o 
  -2  13   4    16531.91    17804.04    733.77 o 
  -1  13   4     2859.83     2924.32    104.41 o 
   0  13   4     7130.67     7233.58    354.94 o 
   1  13   4     2671.23     2708.36    115.00 o 
   2  13   4     3138.61     3126.04    140.15 o 
   3  13   4     3130.81     3419.33    141.14 o 
   4  13   4      116.83      184.83    161.49 o 
   5  13   4      628.25      717.97    188.95 o 
  -5  14   4        3.16      141.77    132.13 o 
  -4  14   4       69.78      136.55    142.85 o 
  -3  14   4     1618.94     1667.58    105.84 o 
  -2  14   4     1509.00     1782.50    143.06 o 
  -1  14   4     8813.07     9132.04    461.78 o 
   0  14   4     7760.58     8316.71    373.44 o 
   1  14   4    18047.04    18135.72   1034.70 o 
   2  14   4     7965.85     8158.07    524.51 o 
   3  14   4    15888.55    16159.59    922.49 o 
   4  14   4     7810.00     7129.00   1203.39 o 
  -4  15   4     7246.86     7547.53    499.14 o 
  -3  15   4    12223.23    12724.60    292.76 o 
  -2  15   4     7143.10     7621.24    455.31 o 
  -1  15   4     9582.59     9618.55    232.33 o 
   0  15   4     7814.95     7432.80    432.57 o 
   1  15   4     3655.95     3404.69    213.22 o 
   2  15   4     2720.30     3061.99    269.71 o 
   3  15   4      115.71      230.73    127.60 o 
   4  15   4      744.94      617.00    170.14 o 
  -4  16   4      183.45      466.34    281.67 o 
  -3  16   4      484.90      448.66    204.70 o 
  -2  16   4     1215.70     1483.90    182.22 o 
  -1  16   4     1065.01     1209.89    197.87 o 
   0  16   4     4595.00     5027.64    215.00 o 
   1  16   4     1699.75     1676.37    140.22 o 
   2  16   4     6265.26     5870.16    299.90 o 
   3  16   4     2607.73     2438.13    169.16 o 
  -2  17   4     2063.80     2214.17    140.05 o 
  -1  17   4      642.61      619.68    169.66 o 
   0  17   4     2284.87     2272.14    161.45 o 
   1  17   4      653.00      532.39    152.48 o 
  -7   0   5     7261.20     7847.65    748.52 o 
  -5   0   5     6620.76     6724.48    175.08 o 
  -3   0   5    21966.94    22086.67    229.12 o 
  -1   0   5    20977.95    19568.38    535.13 o 
   1   0   5    30827.52    28970.73   1102.38 o 
   3   0   5      377.90      429.94    115.68 o 
   5   0   5     1839.99     1799.19    171.00 o 
  -8   1   5     2066.88     2222.48    146.16 o 
  -7   1   5        1.58       -3.00    119.41 o 
  -6   1   5     5913.51     6351.29    295.47 o 
  -5   1   5     4505.87     4636.63    146.98 o 
  -4   1   5     8128.32     7941.72    362.05 o 
  -3   1   5    15274.77    15760.18    342.99 o 
  -2   1   5    24973.31    24303.79    529.34 o 
  -1   1   5    17558.64    17024.41    485.97 o 
   0   1   5    56307.72    52807.02    516.62 o 
   1   1   5     1018.91     1011.17     72.16 o 
   2   1   5    58584.66    56331.59   1251.12 o 
   3   1   5      982.25      952.66     81.55 o 
   4   1   5    31005.26    28756.82    941.39 o 
   5   1   5     1498.85     1448.71    189.00 o 
   6   1   5    23856.86    24585.40   2424.34 o 
   7   1   5     2018.85     1350.56    890.46 o 
  -8   2   5     3159.96     3325.80    338.71 o 
  -7   2   5    20142.76    21138.64   1563.19 o 
  -6   2   5     7509.48     7504.24    324.64 o 
  -5   2   5    28636.75    27800.95   1762.26 o 
  -4   2   5     2268.19     2180.07     99.63 o 
  -3   2   5    17008.83    17056.50    549.91 o 
  -2   2   5     1498.12     1794.07     85.70 o 
  -1   2   5     3552.99     3438.10     92.40 o 
   0   2   5     3496.23     3275.97     89.44 o 
   1   2   5     1847.42     1870.32     83.46 o 
   2   2   5    18792.53    19649.32    633.12 o 
   3   2   5     2615.29     2540.93    174.89 o 
   4   2   5     5877.24     6123.20    659.21 o 
   5   2   5     7514.78     7059.43    381.02 o 
   6   2   5      259.02      258.09    215.90 o 
   7   2   5     4258.60     4527.14    762.92 o 
  -8   3   5      759.35      892.87    140.42 o 
  -7   3   5       50.95       61.69    102.27 o 
  -6   3   5    15197.76    14839.38    469.81 o 
  -5   3   5       54.52       27.24     66.58 o 
  -4   3   5    46630.95    43630.33   1362.70 o 
  -3   3   5     3967.57     4194.08    168.67 o 
  -2   3   5    70270.79    62939.95   2056.00 o 
  -1   3   5     1017.24      903.69     73.37 o 
   0   3   5    91870.16    86658.48   2960.00 o 
   1   3   5      910.04      875.36     71.34 o 
   2   3   5    29324.37    27085.12    901.18 o 
   3   3   5     1165.84     1191.45    137.33 o 
   4   3   5    13081.51    13111.32   1778.79 o 
   5   3   5      732.95      773.28    143.21 o 
   6   3   5     2066.25     1995.67    187.47 o 
   7   3   5      213.30      189.13    265.83 o 
  -8   4   5       37.13       -0.46    121.29 o 
  -7   4   5    18463.37    17398.06    510.77 o 
  -6   4   5      532.10      465.14     90.69 o 
  -5   4   5    22433.33    21195.86    776.93 o 
  -4   4   5       32.69      -23.44     68.21 o 
  -3   4   5    22620.23    21533.54    867.92 o 
  -2   4   5     3330.20     3863.74    112.06 o 
  -1   4   5     1556.43     1632.22     74.86 o 
   0   4   5     9602.82     9252.92    214.91 o 
   1   4   5      675.36      628.56     80.44 o 
   2   4   5     3591.52     3754.75    133.35 o 
   3   4   5     6006.00     6178.21    599.65 o 
   4   4   5     1635.58     1794.75    144.57 o 
   5   4   5     5830.09     5782.28    187.09 o 
   6   4   5      336.56      342.91    153.14 o 
   7   4   5     6143.75     5833.98    322.34 o 
  -8   5   5     1495.59     1422.23    118.81 o 
  -7   5   5       22.19      111.38    107.57 o 
  -6   5   5     4837.01     4870.23    205.42 o 
  -5   5   5      408.26      386.46     99.78 o 
  -4   5   5     6616.31     6505.70    325.31 o 
  -3   5   5      424.95      466.26     79.20 o 
  -2   5   5    22277.12    21938.08    529.31 o 
  -1   5   5     1664.67     1732.53     86.08 o 
   0   5   5    31342.53    32307.11    906.81 o 
   1   5   5     2522.13     2429.95     95.99 o 
   2   5   5    48568.62    46758.51   1691.00 o 
   3   5   5    12154.40    12460.17    908.25 o 
   4   5   5    28484.30    29366.80   1251.70 o 
   5   5   5    12807.58    12440.19    306.32 o 
   6   5   5    18795.02    18019.04    297.86 o 
   7   5   5     4722.99     4668.24    287.67 o 
  -8   6   5     1679.80     1768.25    258.10 o 
  -7   6   5     4569.72     4481.36    132.26 o 
  -6   6   5     3051.97     2947.26    108.34 o 
  -5   6   5     4675.88     4402.38    109.08 o 
  -4   6   5     1009.55      899.13     73.96 o 
  -3   6   5    10573.01    10024.91    382.87 o 
  -2   6   5     1484.80     1671.75     88.98 o 
  -1   6   5    26230.07    25849.81    845.73 o 
   0   6   5       12.11       -7.04     79.62 o 
   1   6   5     8603.24     8503.29    175.54 o 
   2   6   5       92.91      354.38     92.64 o 
   3   6   5      339.08      337.12    114.31 o 
   4   6   5       15.96       59.25    182.86 o 
   5   6   5     1260.53     1328.94    158.88 o 
   6   6   5     2200.87     2173.44    195.53 o 
   7   6   5     5797.23     5583.47    306.74 o 
  -8   7   5     1094.77     1013.83    166.49 o 
  -7   7   5      383.49      525.11    138.78 o 
  -6   7   5      605.49      685.20    119.21 o 
  -5   7   5     6886.13     6418.26    258.40 o 
  -4   7   5     7021.41     6483.14    269.33 o 
  -3   7   5    21701.06    20761.89    394.98 o 
  -2   7   5    12919.66    12541.93    366.08 o 
  -1   7   5    17586.60    18409.29    290.62 o 
   0   7   5    26717.53    25493.54    637.52 o 
   1   7   5     7468.55     7478.85    158.70 o 
   2   7   5    25188.54    25213.42    833.80 o 
   3   7   5     3443.42     3668.35    153.76 o 
   4   7   5    24300.24    26213.88   2041.85 o 
   5   7   5      538.72      599.82    152.95 o 
   6   7   5    14541.11    14730.46    395.63 o 
   7   7   5      100.47      273.16    293.84 o 
  -7   8   5    14755.89    14504.13    419.44 o 
  -6   8   5    10338.31     9935.82    160.35 o 
  -5   8   5    16368.85    16090.50    218.68 o 
  -4   8   5     5377.12     5315.00    129.76 o 
  -3   8   5     5814.47     5611.98    172.98 o 
  -2   8   5      339.69      859.03    126.26 o 
  -1   8   5     2001.68     2030.73     76.56 o 
   0   8   5     1590.74     1558.35    114.74 o 
   1   8   5     2768.41     2894.00    173.91 o 
   2   8   5     4552.58     4737.65    282.94 o 
   3   8   5     5066.69     5452.11    172.10 o 
   4   8   5     4663.52     4969.85    498.01 o 
   5   8   5     4402.69     5007.08    324.33 o 
   6   8   5      782.70      881.78    256.35 o 
  -7   9   5      756.85      862.69    139.20 o 
  -6   9   5     5386.18     5001.38    126.25 o 
  -5   9   5     2900.65     2737.19    122.12 o 
  -4   9   5    24812.18    23650.15   1083.17 o 
  -3   9   5     5458.51     5671.92    233.18 o 
  -2   9   5    47241.30    45189.09   1257.71 o 
  -1   9   5     9327.21     8725.85    298.99 o 
   0   9   5    32654.40    31662.70    693.07 o 
   1   9   5     6927.97     6804.34    205.02 o 
   2   9   5    20638.52    21157.42    412.54 o 
   3   9   5     6903.53     7294.54    209.59 o 
   4   9   5     6530.95     7218.11    808.68 o 
   5   9   5     3838.41     4133.20    492.47 o 
   6   9   5     1351.03     1326.44    261.13 o 
  -7  10   5    10627.86     9995.77    334.89 o 
  -6  10   5     1502.54     1277.00    137.32 o 
  -5  10   5     8358.04     8279.17    310.88 o 
  -4  10   5     1128.13     1090.30    103.03 o 
  -3  10   5     5029.30     4766.19    206.30 o 
  -2  10   5     3347.76     3490.46    134.34 o 
  -1  10   5      181.93      125.82     95.03 o 
   0  10   5     5627.43     5582.45    254.45 o 
   1  10   5      694.37      771.35    130.94 o 
   2  10   5     3941.95     4126.43    186.59 o 
   3  10   5     3813.44     3713.48    124.96 o 
   4  10   5       91.36       67.66    186.23 o 
   5  10   5     1891.16     2165.50    218.89 o 
   6  10   5     1183.15     1204.96    258.37 o 
  -6  11   5     1531.55     1439.73    145.09 o 
  -5  11   5     1074.48     1239.44    116.85 o 
  -4  11   5     1759.59     1983.46    154.82 o 
  -3  11   5      634.28      728.91     78.44 o 
  -2  11   5     2835.30     2891.45     96.12 o 
  -1  11   5     2499.81     2332.65     98.20 o 
   0  11   5     8465.50     8781.76    273.99 o 
   1  11   5     7291.65     7354.98    191.73 o 
   2  11   5    13274.12    13872.53    464.72 o 
   3  11   5    13225.41    12963.84    270.39 o 
   4  11   5    15435.70    15314.25    831.35 o 
   5  11   5    12607.16    13054.73    440.14 o 
  -6  12   5     4417.05     4130.01    188.89 o 
  -5  12   5     1128.99     1103.00    144.13 o 
  -4  12   5     4931.55     4930.90    147.83 o 
  -3  12   5     1873.86     1980.46    107.85 o 
  -2  12   5     2542.00     2658.13     93.26 o 
  -1  12   5     7387.04     7049.57    315.88 o 
   0  12   5      136.22       22.38     88.82 o 
   1  12   5     4662.47     4793.61    127.06 o 
   2  12   5      616.73      889.80    127.49 o 
   3  12   5     2613.93     2569.18    161.62 o 
   4  12   5      365.84      412.78    167.78 o 
   5  12   5      111.51      159.11    194.87 o 
  -6  13   5      238.88       25.39    238.71 o 
  -5  13   5     7405.03     7633.17    169.91 o 
  -4  13   5     1332.05     1159.06    129.12 o 
  -3  13   5    15999.33    15914.77    452.33 o 
  -2  13   5     2722.42     2788.69    156.78 o 
  -1  13   5    15250.41    15888.11    693.99 o 
   0  13   5     4347.72     4475.41    130.63 o 
   1  13   5    10027.91    10079.09    613.93 o 
   2  13   5     8169.92     7944.74    388.14 o 
   3  13   5     4907.25     5139.14    391.57 o 
   4  13   5     8765.63     8044.49   1665.84 o 
   5  13   5     1000.57      608.65    256.13 o 
  -5  14   5     4877.33     4482.67    157.07 o 
  -4  14   5     6541.97     6784.30    229.36 o 
  -3  14   5     2352.38     2453.94    130.44 o 
  -2  14   5      827.44      994.94    100.39 o 
  -1  14   5       35.71      -17.51    127.83 o 
   0  14   5      368.50      340.39    183.16 o 
   1  14   5      100.76      213.72    111.55 o 
   2  14   5     1638.94     1813.04    181.43 o 
   3  14   5     1156.81     1422.28    160.67 o 
   4  14   5     3212.99     2936.48    555.19 o 
  -4  15   5     7659.40     7693.68    306.13 o 
  -3  15   5     5460.26     5463.25    318.29 o 
  -2  15   5    13191.60    13556.35    349.97 o 
  -1  15   5    10659.01    11094.78    339.09 o 
   0  15   5     8061.99     8951.87    502.33 o 
   1  15   5     9522.00     9103.78    304.87 o 
   2  15   5     3623.12     3628.84    322.43 o 
   3  15   5     5984.85     5734.45    872.84 o 
  -3  16   5      918.06      875.90    167.50 o 
  -2  16   5     2469.86     2713.36    180.49 o 
  -1  16   5       21.75      -59.29    148.13 o 
   0  16   5     3185.85     3142.12    225.47 o 
   1  16   5      295.46      400.05    145.02 o 
   2  16   5      734.44      802.18    163.88 o 
  -1  17   5     2921.70     2916.86    247.64 o 
   0  17   5     1367.67     1516.91    153.14 o 
  -8   0   6     3613.03     3876.10    248.52 o 
  -6   0   6     8969.68     9124.47    938.00 o 
  -4   0   6    17721.74    18054.38    811.34 o 
  -2   0   6    71275.59    68072.67   4574.84 o 
   0   0   6    81787.73    72289.27   5066.25 o 
   2   0   6    57272.79    53902.80    601.64 o 
   4   0   6    20276.73    20920.61    366.54 o 
   6   0   6     3078.90     3322.43    412.29 o 
  -8   1   6      174.85       48.48    159.24 o 
  -7   1   6     5586.71     5705.15    275.53 o 
  -6   1   6      641.59      821.16    101.26 o 
  -5   1   6     5614.31     5682.19    193.77 o 
  -4   1   6     7235.08     7045.99    192.94 o 
  -3   1   6     3409.32     3400.17    136.55 o 
  -2   1   6    10061.96    10725.98    176.02 o 
  -1   1   6      134.88      147.38     51.88 o 
   0   1   6     6295.10     6328.72     95.51 o 
   1   1   6     4559.80     4581.56    148.28 o 
   2   1   6       43.77      492.87    124.01 o 
   3   1   6    26344.01    26252.27    780.79 o 
   4   1   6      958.53     1000.24    117.88 o 
   5   1   6    27642.52    25696.72   1734.30 o 
   6   1   6     2027.26     1939.62    189.07 o 
   7   1   6    18351.92    19084.78    583.70 o 
  -8   2   6    13182.43    13006.87    851.04 o 
  -7   2   6     2480.25     2491.43    137.53 o 
  -6   2   6    30468.12    30967.01   1228.04 o 
  -5   2   6     4708.92     5056.01    266.28 o 
  -4   2   6    37016.40    36687.58   1675.09 o 
  -3   2   6     1746.67     1763.16     79.25 o 
  -2   2   6    34195.11    32457.62   1299.38 o 
  -1   2   6     1962.50     1974.24     83.47 o 
   0   2   6    35459.39    33927.80    957.16 o 
   1   2   6    12242.04    12299.45    435.76 o 
   2   2   6    17804.96    16661.95    643.77 o 
   3   2   6     1545.40     1473.26     94.45 o 
   4   2   6     4348.79     4434.48    166.87 o 
   5   2   6        2.68       78.20    131.17 o 
   6   2   6     2362.51     2418.35    167.31 o 
   7   2   6       20.18      -23.78    166.95 o 
  -8   3   6      526.99      400.02    131.23 o 
  -7   3   6     3612.89     3577.44    158.99 o 
  -6   3   6       61.90       20.61     86.08 o 
  -5   3   6      180.83      254.73     99.22 o 
  -4   3   6       35.56       -5.30     75.93 o 
  -3   3   6     4723.54     4350.64    162.78 o 
  -2   3   6       27.40      353.66     66.91 o 
  -1   3   6    14775.51    14421.44    342.27 o 
   0   3   6     1511.28     1622.46     77.02 o 
   1   3   6    10080.63     9399.29    270.07 o 
   2   3   6      358.61      423.83     75.54 o 
   3   3   6    12068.00    11950.12    295.13 o 
   4   3   6      135.12       76.60    155.14 o 
   5   3   6     6777.67     6423.59    207.39 o 
   6   3   6      212.22      282.50    159.07 o 
   7   3   6     4423.84     3072.98   1704.68 o 
  -8   4   6    12446.35    12326.40    577.02 o 
  -7   4   6      390.22      395.86     94.08 o 
  -6   4   6    27555.92    26175.59    964.34 o 
  -5   4   6       68.32      115.66     73.22 o 
  -4   4   6    33377.51    30815.53   1104.13 o 
  -3   4   6     2666.30     2627.80    177.60 o 
  -2   4   6    22963.51    21813.71    845.01 o 
  -1   4   6     9820.85    10180.91    202.49 o 
   0   4   6    31053.80    30765.45    467.58 o 
   1   4   6    14469.31    14396.16    416.10 o 
   2   4   6    13987.25    12915.90    564.20 o 
   3   4   6    12963.24    12990.42    662.29 o 
   4   4   6     3615.69     3538.18    306.32 o 
   5   4   6     2348.77     2316.31    167.74 o 
   6   4   6     1546.76     1478.51    218.87 o 
   7   4   6      174.82      275.24    292.09 o 
  -8   5   6      133.25      261.80    130.54 o 
  -7   5   6     4675.61     4433.29    236.28 o 
  -6   5   6     2780.79     2947.43    140.38 o 
  -5   5   6     3242.02     3285.56    105.20 o 
  -4   5   6     3022.25     2882.67    157.70 o 
  -3   5   6     2317.92     2247.60     85.44 o 
  -2   5   6     6201.44     6316.95    109.39 o 
  -1   5   6      158.53      271.20     71.83 o 
   0   5   6        8.54       11.14     62.69 o 
   1   5   6     8824.92     8855.89    311.82 o 
   2   5   6     2828.04     2762.08    100.49 o 
   3   5   6    19076.14    20103.40    948.12 o 
   4   5   6     4043.13     3844.77    502.36 o 
   5   5   6    20033.05    20128.09   2501.18 o 
   6   5   6     7026.90     6801.49    403.97 o 
   7   5   6    14185.88    12683.29    345.62 o 
  -8   6   6     1883.19     1655.12    146.94 o 
  -7   6   6      821.27      967.68    135.39 o 
  -6   6   6     5048.64     4891.40    122.50 o 
  -5   6   6     3972.41     3866.32    101.73 o 
  -4   6   6    14211.52    12993.77    481.54 o 
  -3   6   6     6215.68     5634.43    247.70 o 
  -2   6   6    41554.09    39894.91    611.92 o 
  -1   6   6     6070.55     6012.30    239.92 o 
   0   6   6    48798.49    46473.39   1069.65 o 
   1   6   6     4480.65     4274.09    112.79 o 
   2   6   6    46289.55    43435.73   1007.91 o 
   3   6   6     3792.49     3854.57    162.85 o 
   4   6   6    21700.15    22280.84    696.04 o 
   5   6   6      345.82      315.34    153.86 o 
   6   6   6     3127.75     3125.80    201.18 o 
   7   6   6      104.79       18.90    346.77 o 
  -8   7   6     1049.49      736.20    205.93 o 
  -7   7   6     5108.78     4623.19    148.48 o 
  -6   7   6       60.42      -19.58    112.72 o 
  -5   7   6     2725.63     2726.85     99.07 o 
  -4   7   6     2071.39     2055.56    122.03 o 
  -3   7   6     1064.87     1088.19     77.96 o 
  -2   7   6     6584.79     6446.98    174.52 o 
  -1   7   6      245.71      238.89     64.90 o 
   0   7   6     6302.11     6360.97    204.00 o 
   1   7   6     5974.17     5699.58    209.69 o 
   2   7   6     1348.65     1526.24     91.21 o 
   3   7   6    10499.31     9783.39    229.70 o 
   4   7   6      163.86      426.40    177.26 o 
   5   7   6    14619.35    14472.06   1306.54 o 
   6   7   6      214.26      111.33    198.70 o 
  -7   8   6     6038.77     5605.56    250.62 o 
  -6   8   6    13498.55    13021.71    158.62 o 
  -5   8   6     9407.58     9119.21    147.26 o 
  -4   8   6    24746.44    23795.31    183.44 o 
  -3   8   6    11545.11    11255.39    256.52 o 
  -2   8   6    21893.13    21162.74    475.40 o 
  -1   8   6     2622.49     2336.08     77.80 o 
   0   8   6     9484.56     9161.89    415.84 o 
   1   8   6      154.49      138.95     82.82 o 
   2   8   6     7276.28     7315.75    173.55 o 
   3   8   6       84.98       71.10    116.23 o 
   4   8   6     5891.97     5819.17    537.35 o 
   5   8   6      538.27      508.58    158.06 o 
   6   8   6      917.21     1075.23    263.58 o 
  -7   9   6     1660.50     1690.54    138.50 o 
  -6   9   6      379.57      314.36    125.73 o 
  -5   9   6      415.88      485.43    125.61 o 
  -4   9   6      336.50      350.25     84.84 o 
  -3   9   6     5008.40     5044.20    146.36 o 
  -2   9   6      266.63      683.01    100.48 o 
  -1   9   6     9424.39     9574.58    165.70 o 
   0   9   6     1140.65     1125.35    105.90 o 
   1   9   6     9297.12     9418.82    351.48 o 
   2   9   6     1955.05     2027.61    118.98 o 
   3   9   6     3416.74     3580.74    219.08 o 
   4   9   6     2833.54     2723.65    185.34 o 
   5   9   6     2151.27     2315.99    226.95 o 
   6   9   6     2667.75     2979.83    261.25 o 
  -7  10   6      415.33      513.31    128.95 o 
  -6  10   6    11167.18    10802.28    274.81 o 
  -5  10   6     1851.11     2072.42    150.92 o 
  -4  10   6    14988.33    15111.29    334.27 o 
  -3  10   6     7710.47     7519.78    243.70 o 
  -2  10   6    12523.88    12757.36    620.31 o 
  -1  10   6    16105.13    15934.39    493.82 o 
   0  10   6    10591.97    10735.97    579.01 o 
   1  10   6    15680.05    15283.91    553.25 o 
   2  10   6     4915.85     4937.75    155.01 o 
   3  10   6     8293.48     8780.12    329.74 o 
   4  10   6     1599.64     1601.79    253.17 o 
   5  10   6     3390.34     3523.24    428.92 o 
  -6  11   6     3323.01     3405.91    128.74 o 
  -5  11   6     1411.05     1382.01    139.77 o 
  -4  11   6     4025.62     4175.85    213.34 o 
  -3  11   6     2010.66     2141.22    135.15 o 
  -2  11   6     1279.48     1272.36     84.41 o 
  -1  11   6       34.73      155.17     82.84 o 
   0  11   6       39.81       81.91    106.96 o 
   1  11   6     2011.69     1962.58    114.00 o 
   2  11   6     3285.69     3505.01    272.91 o 
   3  11   6     6634.16     6955.37    238.72 o 
   4  11   6     8235.53     9021.63    470.40 o 
   5  11   6     7322.65     8241.82    633.30 o 
  -6  12   6      881.08      819.28    143.99 o 
  -5  12   6     5681.29     5070.35    201.74 o 
  -4  12   6     4420.52     4554.98    138.08 o 
  -3  12   6     9022.54     8876.48    333.85 o 
  -2  12   6    14247.97    14356.22    802.40 o 
  -1  12   6     8144.48     8380.62    157.63 o 
   0  12   6    22628.44    23635.08    625.90 o 
   1  12   6     7973.40     8240.64    426.11 o 
   2  12   6    20339.42    20818.20    572.11 o 
   3  12   6     3559.03     3736.47    143.59 o 
   4  12   6     8174.24     8735.80   1813.78 o 
  -5  13   6     2066.58     1985.81    167.71 o 
  -4  13   6       20.17      -64.55    208.24 o 
  -3  13   6      729.95      796.62    112.68 o 
  -2  13   6     3601.46     3724.00    179.15 o 
  -1  13   6       94.81      129.01    103.77 o 
   0  13   6     3242.97     3430.57    168.88 o 
   1  13   6     1055.11     1050.99    153.97 o 
   2  13   6     2391.55     2676.72    226.07 o 
   3  13   6     3574.50     3245.17    185.25 o 
   4  13   6     1512.38     1344.39    353.77 o 
  -4  14   6     6118.51     5893.76    268.35 o 
  -3  14   6     8292.36     8378.30    296.73 o 
  -2  14   6     5877.33     6473.02    370.19 o 
  -1  14   6     4200.91     4299.49    366.85 o 
   0  14   6     1369.06     1457.97    139.51 o 
   1  14   6     1354.45     1439.22    140.05 o 
   2  14   6      903.71      848.76    159.76 o 
   3  14   6      313.68      328.89    149.90 o 
  -4  15   6      140.46      363.22    181.35 o 
  -3  15   6     1842.26     1709.97    152.06 o 
  -2  15   6      281.19      356.41    113.57 o 
  -1  15   6     3521.40     3910.72    301.73 o 
   0  15   6     1561.32     1523.26    159.57 o 
   1  15   6     1542.94     1742.32    142.29 o 
   2  15   6     2312.17     2510.19    153.33 o 
  -2  16   6     1756.87     2035.81    136.62 o 
  -1  16   6    10657.34    10130.68    602.89 o 
   0  16   6      860.29      694.62    158.99 o 
   1  16   6     9662.62     8837.53    655.63 o 
  -7   0   7     2665.31     2644.13    170.19 o 
  -5   0   7       67.76      -50.15    130.28 o 
  -3   0   7     6677.20     7380.40    697.59 o 
  -1   0   7    24739.27    23980.26   1012.13 o 
   1   0   7    55858.16    51523.03   4488.78 o 
   3   0   7    65126.46    65046.35    715.38 o 
   5   0   7    31428.82    31290.86    512.82 o 
  -8   1   7    12409.63    12694.69    945.37 o 
  -7   1   7      180.69      138.87    127.63 o 
  -6   1   7    29813.24    31091.03   1065.04 o 
  -5   1   7      653.23      719.62     99.31 o 
  -4   1   7    31643.33    30729.41   2080.43 o 
  -3   1   7     2829.15     2883.73    110.39 o 
  -2   1   7    30711.12    29749.92   1051.68 o 
  -1   1   7     6253.35     6150.30    158.37 o 
   0   1   7    20508.93    20286.42    637.55 o 
   1   1   7        0.12      -10.11     63.75 o 
   2   1   7     2727.83     2710.95    104.35 o 
   3   1   7      267.60      316.83    112.68 o 
   4   1   7       20.31       72.82    130.63 o 
   5   1   7     2336.47     2340.21    244.38 o 
   6   1   7     2268.32     2556.69    384.48 o 
  -8   2   7      960.06      953.25    141.79 o 
  -7   2   7      518.71      644.85    119.90 o 
  -6   2   7     3267.79     3207.39    136.73 o 
  -5   2   7     2904.25     2818.61    136.30 o 
  -4   2   7     2291.23     2141.98     83.37 o 
  -3   2   7    17576.68    16810.70    544.14 o 
  -2   2   7      439.55      607.76     67.59 o 
  -1   2   7    14045.30    13235.66    514.79 o 
   0   2   7     1522.32     1564.68     94.21 o 
   1   2   7    20359.10    19460.15    630.75 o 
   2   2   7     1793.41     1855.03    101.05 o 
   3   2   7    19922.49    20273.55    633.93 o 
   4   2   7     1751.32     1738.80    107.64 o 
   5   2   7    20731.80    19343.43   1387.75 o 
   6   2   7       15.70      120.39    185.69 o 
   7   2   7     9941.86     9604.12   1163.20 o 
  -8   3   7    16773.44    17005.61    987.41 o 
  -7   3   7      347.14      286.45    108.52 o 
  -6   3   7    14246.94    14297.97    511.06 o 
  -5   3   7      559.35      736.00    121.52 o 
  -4   3   7    11654.98    11557.80    354.41 o 
  -3   3   7     2167.21     2032.53     80.24 o 
  -2   3   7     2599.08     2749.27    116.38 o 
  -1   3   7     1196.49     1203.16     80.03 o 
   0   3   7     5176.33     5496.36    191.19 o 
   1   3   7     1168.79     1138.72     73.67 o 
   2   3   7     2396.61     2286.42     95.36 o 
   3   3   7      988.45     1021.66    118.29 o 
   4   3   7     1820.03     1945.40    142.86 o 
   5   3   7       23.88       -7.74    159.80 o 
   6   3   7      363.63      493.73    186.15 o 
   7   3   7       17.60       87.69    240.92 o 
  -8   4   7     1557.09     1357.58    133.79 o 
  -7   4   7      509.11      729.70    144.39 o 
  -6   4   7      516.33      663.44     99.55 o 
  -5   4   7     4440.69     4279.01    145.75 o 
  -4   4   7      272.62      235.99     85.46 o 
  -3   4   7     9437.65     9759.92    239.26 o 
  -2   4   7     1496.12     1575.94     90.14 o 
  -1   4   7    19661.88    18975.65    538.17 o 
   0   4   7    11803.32    11397.77    578.26 o 
   1   4   7    10683.56    10612.04    314.29 o 
   2   4   7    10026.55     9494.34    286.37 o 
   3   4   7    15012.99    15401.13    391.39 o 
   4   4   7     6188.97     5964.69    262.05 o 
   5   4   7    15485.42    14032.84   2229.92 o 
   6   4   7     1857.91     1879.48    167.63 o 
  -8   5   7     9571.55     8793.78    426.71 o 
  -7   5   7     1690.00     1876.37    194.50 o 
  -6   5   7    20004.56    19040.05    849.33 o 
  -5   5   7     5509.51     5526.39    126.86 o 
  -4   5   7    22387.69    22854.93    780.36 o 
  -3   5   7    15429.91    14394.46    605.33 o 
  -2   5   7    31204.94    30081.51   1173.02 o 
  -1   5   7    12646.43    12822.94    260.44 o 
   0   5   7    15603.42    15062.98    650.82 o 
   1   5   7     2745.88     2681.59    110.11 o 
   2   5   7     6829.91     6621.92    213.13 o 
   3   5   7        7.28      -29.45    121.05 o 
   4   5   7       44.99      -21.16    131.91 o 
   5   5   7     2323.80     2419.82    221.84 o 
   6   5   7     1786.23     1498.92    253.64 o 
  -7   6   7     1895.95     2055.29    137.65 o 
  -6   6   7        8.69      153.58    111.54 o 
  -5   6   7      173.37      254.39    138.88 o 
  -4   6   7      349.62      267.87     82.76 o 
  -3   6   7     4203.38     4146.79    144.68 o 
  -2   6   7     3079.04     3408.48    205.51 o 
  -1   6   7    19250.87    18493.44    449.49 o 
   0   6   7     3455.68     3493.63    106.89 o 
   1   6   7    43806.72    42393.55   1613.55 o 
   2   6   7     3612.69     3516.94    118.14 o 
   3   6   7    43928.07    42975.02   1037.57 o 
   4   6   7     1156.19     1101.12    187.68 o 
   5   6   7    20884.66    19945.64   1443.61 o 
   6   6   7     1699.95     1635.22    201.37 o 
  -7   7   7     1720.91     1657.88    150.69 o 
  -6   7   7    16030.01    14457.51    249.96 o 
  -5   7   7     1187.99     1182.85    119.07 o 
  -4   7   7    26248.81    24775.76    420.05 o 
  -3   7   7      712.96      756.87    108.46 o 
  -2   7   7    23796.99    23164.09    622.82 o 
  -1   7   7      170.46      238.07     64.77 o 
   0   7   7    15967.72    15863.89    430.88 o 
   1   7   7       31.08       77.60    105.13 o 
   2   7   7     5856.90     5764.86    331.69 o 
   3   7   7      435.64      348.57    107.70 o 
   4   7   7       31.58       -7.50    232.43 o 
   5   7   7      691.04      846.32    219.62 o 
   6   7   7     2190.78     2605.22    261.55 o 
  -7   8   7      557.44      243.81    147.28 o 
  -6   8   7     2985.52     3044.84    152.12 o 
  -5   8   7     3454.38     3301.56    114.51 o 
  -4   8   7     2891.86     2683.71    134.45 o 
  -3   8   7     6205.52     5877.03    225.58 o 
  -2   8   7     1094.96     1102.50     91.17 o 
  -1   8   7     5786.89     5632.64    148.55 o 
   0   8   7     1573.33     1648.58    101.31 o 
   1   8   7     9018.51     9214.65    182.24 o 
   2   8   7      282.58      281.59    107.52 o 
   3   8   7     9263.65     8730.11    336.13 o 
   4   8   7      795.54      667.32    166.85 o 
   5   8   7     7243.80     7021.41    459.55 o 
   6   8   7     1212.77     1143.73    302.26 o 
  -7   9   7     3266.20     2915.00    174.03 o 
  -6   9   7     6074.00     6021.16    207.68 o 
  -5   9   7     4610.67     4171.56    114.45 o 
  -4   9   7     4393.17     4161.81    224.37 o 
  -3   9   7     5258.75     5153.85    196.80 o 
  -2   9   7     2078.46     2070.75     88.10 o 
  -1   9   7     3206.12     3211.36    161.88 o 
   0   9   7      407.07      492.85     76.76 o 
   1   9   7      981.98      954.85    104.18 o 
   2   9   7     2774.15     2582.70    110.20 o 
   3   9   7      148.32      196.10    140.03 o 
   4   9   7     1078.64     1029.83    152.03 o 
   5   9   7       31.02      129.70    172.34 o 
  -6  10   7      634.77      679.55    136.43 o 
  -5  10   7     3171.85     3261.17    129.18 o 
  -4  10   7       83.44      231.86     98.46 o 
  -3  10   7     2374.77     2559.21    118.52 o 
  -2  10   7     2920.61     2934.54     93.35 o 
  -1  10   7     6952.98     6760.99    205.80 o 
   0  10   7    12284.75    12143.86    380.00 o 
   1  10   7     3860.44     3715.27    179.61 o 
   2  10   7    16952.48    17022.27    356.69 o 
   3  10   7     4068.52     4115.24    181.24 o 
   4  10   7     9171.97     8973.75    463.46 o 
   5  10   7     4739.81     4351.54    450.62 o 
  -6  11   7     7908.90     7238.43    179.79 o 
  -5  11   7     9355.65     9367.24    183.67 o 
  -4  11   7    13430.59    13499.44    374.65 o 
  -3  11   7    12930.25    12842.09    301.63 o 
  -2  11   7    12329.19    12215.51    228.72 o 
  -1  11   7    12261.26    11927.49    454.16 o 
   0  11   7     6887.52     7254.08    297.31 o 
   1  11   7     2685.52     2672.00    118.93 o 
   2  11   7     1276.63     1438.16    115.59 o 
   3  11   7       68.68        6.78    136.87 o 
   4  11   7       94.63      -94.79    201.59 o 
  -5  12   7      187.13      405.11    116.87 o 
  -4  12   7      623.21      540.53    127.61 o 
  -3  12   7     1856.07     1854.62     92.76 o 
  -2  12   7     5924.46     5921.76    151.15 o 
  -1  12   7     8601.83     8648.03    322.93 o 
   0  12   7     6897.47     7197.24    284.92 o 
   1  12   7    20150.63    19633.37    314.31 o 
   2  12   7     7161.70     6911.09    236.19 o 
   3  12   7    15278.38    13801.94   1838.61 o 
   4  12   7     6431.93     6445.96    504.65 o 
  -5  13   7     2510.23     2598.25    159.96 o 
  -4  13   7     9270.36     8951.21    164.65 o 
  -3  13   7     1333.10     1409.36    178.21 o 
  -2  13   7     8224.69     8488.40    465.42 o 
  -1  13   7     1284.35     1263.65    114.60 o 
   0  13   7     4013.86     3917.52    280.81 o 
   1  13   7      178.37      165.34    153.74 o 
   2  13   7      533.92      569.45    141.22 o 
   3  13   7      469.49      263.60    149.83 o 
  -4  14   7     2297.40     2007.59    136.38 o 
  -3  14   7     1736.16     1794.94    170.76 o 
  -2  14   7     2651.61     2924.10    155.58 o 
  -1  14   7     1528.69     1604.93    125.45 o 
   0  14   7     2329.19     2503.54    153.68 o 
   1  14   7     1640.71     1551.27    127.68 o 
   2  14   7     1742.94     1736.37    175.96 o 
   3  14   7     1831.21     2072.33    241.95 o 
  -3  15   7     3407.27     3129.43    255.41 o 
  -2  15   7      103.23       47.96    116.50 o 
  -1  15   7     3024.52     3043.60    135.57 o 
   0  15   7       64.32      195.20    146.17 o 
   1  15   7     1857.18     1981.64    261.91 o 
  -8   0   8    17097.45    17183.06   2124.74 o 
  -6   0   8    25557.50    27807.17   2261.96 o 
  -4   0   8    12529.14    13093.80    406.04 o 
  -2   0   8     4288.24     4338.90    160.17 o 
   0   0   8     1943.80     1959.06    116.55 o 
   2   0   8     7726.04     7750.37    315.99 o 
   4   0   8    12385.35    12803.95    760.48 o 
  -8   1   8      499.76      504.14    158.09 o 
  -7   1   8     4014.84     4033.01    260.29 o 
  -6   1   8      186.83       88.42    192.77 o 
  -5   1   8    16089.20    16810.42    561.52 o 
  -4   1   8      919.67      888.17    113.33 o 
  -3   1   8    38787.48    39342.93   1311.89 o 
  -2   1   8     4996.57     4980.69    110.87 o 
  -1   1   8    54504.09    51874.56   1609.19 o 
   0   1   8     1447.46     1453.35     69.62 o 
   1   1   8    35958.66    33928.11    809.56 o 
   2   1   8       88.45      151.20    109.38 o 
   3   1   8    28942.33    28183.45    735.22 o 
   4   1   8      808.34      934.20    139.41 o 
   5   1   8     8650.80     8895.28    274.18 o 
   6   1   8     1778.52     1885.96    347.04 o 
  -8   2   8     6474.31     6472.32    285.97 o 
  -7   2   8     1328.69     1526.03    139.21 o 
  -6   2   8     6558.64     6545.96    230.06 o 
  -5   2   8      166.48      150.37     94.54 o 
  -4   2   8     3320.89     3607.74     99.04 o 
  -3   2   8      275.88      336.80     65.87 o 
  -2   2   8     1065.07     1047.92     72.74 o 
  -1   2   8      137.32      167.62     64.03 o 
   0   2   8      350.60      354.44     64.66 o 
   1   2   8     4633.13     4672.29    121.95 o 
   2   2   8       57.77      111.70     90.84 o 
   3   2   8     2848.23     2832.63    131.93 o 
   4   2   8      982.42     1061.18    150.10 o 
   5   2   8       77.93      149.30    211.51 o 
   6   2   8     4827.57     4892.25    309.76 o 
  -8   3   8      108.31      213.99    181.08 o 
  -7   3   8     3735.30     3840.18    204.26 o 
  -6   3   8      977.17     1143.62     93.14 o 
  -5   3   8     7732.93     7860.77    195.78 o 
  -4   3   8      207.97      216.72     99.12 o 
  -3   3   8    14220.17    13604.11    620.57 o 
  -2   3   8      798.66      719.30     70.15 o 
  -1   3   8     8849.87     8970.42    175.54 o 
   0   3   8     1786.51     1800.20     89.28 o 
   1   3   8    13135.94    12190.61    411.84 o 
   2   3   8     1642.68     1728.71    114.85 o 
   3   3   8    18860.22    17993.31    474.46 o 
   4   3   8       55.51       94.27    148.58 o 
   5   3   8    22272.11    21620.67   1270.77 o 
   6   3   8      292.47      260.90    194.05 o 
  -7   4   8     4160.42     4301.87    174.74 o 
  -6   4   8     5586.86     5818.74    175.57 o 
  -5   4   8     3951.21     3911.15     91.85 o 
  -4   4   8     3764.69     3938.28    126.98 o 
  -3   4   8     2816.86     2897.28    109.12 o 
  -2   4   8     2827.01     2895.94    108.40 o 
  -1   4   8       41.44       77.66     75.23 o 
   0   4   8      673.85      616.00     74.47 o 
   1   4   8     3339.88     3323.73    164.85 o 
   2   4   8       36.89      106.44     75.83 o 
   3   4   8     9644.79     9176.40    193.65 o 
   4   4   8     1143.67     1064.48    124.85 o 
   5   4   8     3303.37     3191.56    323.27 o 
   6   4   8     3191.52     2989.84    210.82 o 
  -7   5   8     3314.21     3432.43    175.55 o 
  -6   5   8     2036.37     2042.37    110.53 o 
  -5   5   8    14490.59    14373.55    550.39 o 
  -4   5   8     5918.21     5754.33    153.91 o 
  -3   5   8    26816.44    26422.80    419.91 o 
  -2   5   8    10853.33    11028.18    318.70 o 
  -1   5   8    38408.88    38254.66   1193.52 o 
   0   5   8    11542.14    11902.18    314.93 o 
   1   5   8    29367.72    28895.48   1055.88 o 
   2   5   8     3629.26     3557.50    110.82 o 
   3   5   8    15845.14    15707.94    383.98 o 
   4   5   8       55.05        1.82    142.89 o 
   5   5   8     6311.16     6318.82    214.92 o 
   6   5   8      118.06      -89.51    156.99 o 
  -7   6   8      945.47      985.49    144.63 o 
  -6   6   8    19364.97    18427.18    367.58 o 
  -5   6   8     2078.61     1927.20    102.09 o 
  -4   6   8    16153.53    14848.87    407.22 o 
  -3   6   8      336.13      171.98     90.02 o 
  -2   6   8     2659.28     2810.99     94.96 o 
  -1   6   8      313.38      384.96    100.79 o 
   0   6   8     1070.85     1150.31     94.41 o 
   1   6   8       64.07      154.15     97.51 o 
   2   6   8     9951.40     9604.24    257.06 o 
   3   6   8      597.25      490.12    106.66 o 
   4   6   8    13109.66    13224.94    446.98 o 
   5   6   8      450.46      461.39    186.70 o 
   6   6   8    10363.30     9814.75    319.24 o 
  -7   7   8     3815.10     3473.79    145.85 o 
  -6   7   8      721.99      859.25    143.91 o 
  -5   7   8    10762.01    10275.39    274.06 o 
  -4   7   8      263.59      205.62     84.10 o 
  -3   7   8    24978.28    23063.79    955.43 o 
  -2   7   8      133.92      230.41     87.51 o 
  -1   7   8    29949.97    28030.27    595.70 o 
   0   7   8      590.69      734.19     86.72 o 
   1   7   8    27256.70    26670.32    911.37 o 
   2   7   8     2249.11     2260.23     94.80 o 
   3   7   8    11977.84    11461.80    250.17 o 
   4   7   8     3622.10     3498.82    227.49 o 
   5   7   8     4146.92     4314.04    513.43 o 
  -7   8   8       99.62       58.01    159.52 o 
  -6   8   8     3356.08     3090.25    159.17 o 
  -5   8   8      129.10      148.35    100.32 o 
  -4   8   8     5463.69     5395.32    212.29 o 
  -3   8   8      397.88      284.65     95.02 o 
  -2   8   8      571.36      699.76     94.51 o 
  -1   8   8      213.55      216.11     78.13 o 
   0   8   8      497.78      443.33     78.11 o 
   1   8   8     2095.60     2150.37    107.57 o 
   2   8   8       30.08      -39.84    106.21 o 
   3   8   8      613.97      694.40    130.80 o 
   4   8   8      985.42     1140.00    166.25 o 
   5   8   8      133.36      -61.62    285.50 o 
  -6   9   8     2058.32     2131.17    120.22 o 
  -5   9   8     2684.33     2611.09    127.15 o 
  -4   9   8     2264.65     2086.80    171.36 o 
  -3   9   8     2502.95     2542.30    154.93 o 
  -2   9   8     3659.01     3599.77    111.29 o 
  -1   9   8     3250.28     3056.69     80.77 o 
   0   9   8     8714.73     8327.95    177.18 o 
   1   9   8     7037.45     7251.21    200.74 o 
   2   9   8     6863.13     6863.09    253.35 o 
   3   9   8     9291.32     8842.75    305.61 o 
   4   9   8     3136.76     2956.26    180.34 o 
   5   9   8    10917.95    10164.45    853.41 o 
  -6  10   8     1792.35     1832.74    145.51 o 
  -5  10   8     4920.63     4986.41    173.55 o 
  -4  10   8     1568.56     1589.63    113.66 o 
  -3  10   8     2139.14     2014.17    107.39 o 
  -2  10   8     1464.03     1731.40    109.34 o 
  -1  10   8      240.85      304.56    105.69 o 
   0  10   8      681.07      707.35    119.61 o 
   1  10   8     2292.33     2301.93    104.54 o 
   2  10   8      241.85      315.14    126.66 o 
   3  10   8     4227.39     4265.87    515.49 o 
   4  10   8      457.58      565.41    191.27 o 
  -5  11   8     6424.11     5878.20    130.04 o 
  -4  11   8     9524.66     9364.48    408.96 o 
  -3  11   8     9331.05     9359.73    240.35 o 
  -2  11   8    15780.17    15224.04    483.51 o 
  -1  11   8    13348.09    13310.99    339.63 o 
   0  11   8    15639.47    15785.01    447.13 o 
   1  11   8    13355.28    13320.61    571.71 o 
   2  11   8     7513.38     7388.19    305.18 o 
   3  11   8     4933.99     4592.47    604.18 o 
   4  11   8     2480.10     2223.73    191.92 o 
  -5  12   8     1884.84     1824.50    237.29 o 
  -4  12   8     4666.08     4575.92    143.06 o 
  -3  12   8      543.27      563.61    128.43 o 
  -2  12   8      458.44      458.53    121.81 o 
  -1  12   8      273.09      331.85    104.27 o 
   0  12   8      722.34      760.02    108.89 o 
   1  12   8      467.74      478.23    139.06 o 
   2  12   8     4602.51     4750.01    155.35 o 
   3  12   8     1146.58     1153.86    284.97 o 
  -4  13   8     1691.97     1694.32    157.89 o 
  -3  13   8     8003.07     7786.56    283.27 o 
  -2  13   8     3198.79     3111.35    158.74 o 
  -1  13   8     9699.79    10316.45    334.71 o 
   0  13   8     2231.52     2387.91    134.22 o 
   1  13   8     6776.19     6350.27    360.31 o 
   2  13   8     4379.92     4105.81    166.64 o 
  -3  14   8      441.97      396.61    116.57 o 
  -2  14   8      430.61      351.76    133.86 o 
  -1  14   8      955.43     1169.48    151.32 o 
   0  14   8      226.18      255.22    112.70 o 
   1  14   8      341.54      483.50    139.65 o 
  -1  15   8      558.21     1271.33    250.07 o 
  -7   0   9    22636.09    24135.76   2143.56 o 
  -5   0   9    40701.70    44007.88   1621.94 o 
  -3   0   9    42814.75    43536.85   4417.55 o 
  -1   0   9    34624.98    34028.60    496.67 o 
   1   0   9     5599.44     5710.65    484.87 o 
   3   0   9      298.29      259.55    142.42 o 
   5   0   9       75.78      118.39    318.16 o 
  -7   1   9       13.89       60.58    163.71 o 
  -6   1   9      889.34     1087.48    177.04 o 
  -5   1   9      874.77     1067.78    109.02 o 
  -4   1   9      529.98      413.52     77.36 o 
  -3   1   9     2219.66     2257.50    110.77 o 
  -2   1   9     5530.73     5707.42    162.41 o 
  -1   1   9     2276.97     2342.84     86.20 o 
   0   1   9    15476.93    15565.23    640.62 o 
   1   1   9     1460.50     1440.01     97.02 o 
   2   1   9    17396.91    17293.46    587.34 o 
   3   1   9      105.77       87.98    123.09 o 
   4   1   9     9644.45     9561.65    271.05 o 
   5   1   9     1810.00     2085.97    249.67 o 
  -7   2   9     6036.86     6232.83    224.86 o 
  -6   2   9      766.49      950.41    125.92 o 
  -5   2   9    11282.03    11695.89    521.09 o 
  -4   2   9      611.75      669.25     82.29 o 
  -3   2   9    27318.40    28412.87   1105.43 o 
  -2   2   9       22.67       64.86     73.37 o 
  -1   2   9    22467.93    22792.52    458.11 o 
   0   2   9     3618.51     3730.76    151.11 o 
   1   2   9    20709.32    21607.72    289.80 o 
   2   2   9     4425.14     4470.13    213.17 o 
   3   2   9    15128.56    15563.30    745.27 o 
   4   2   9     2522.23     2747.20    200.31 o 
   5   2   9     3145.96     3177.73    293.84 o 
  -7   3   9      204.09       79.42    107.36 o 
  -6   3   9      803.01      775.02     90.80 o 
  -5   3   9       70.71      -80.36    109.74 o 
  -4   3   9     1970.41     2167.89     96.56 o 
  -3   3   9      223.81      257.63     75.41 o 
  -2   3   9      818.09      852.94     86.48 o 
  -1   3   9      307.20      228.44     90.62 o 
   0   3   9      576.80      605.72    107.19 o 
   1   3   9     1216.06     1179.93     96.45 o 
   2   3   9     4956.54     4832.38    223.96 o 
   3   3   9      279.27      355.11    119.03 o 
   4   3   9    16154.90    16219.04    272.46 o 
   5   3   9      897.97      932.63    257.79 o 
  -7   4   9     5464.47     5742.63    256.18 o 
  -6   4   9     6719.46     7176.25    323.84 o 
  -5   4   9    10622.00    10813.26    387.33 o 
  -4   4   9     3678.27     3566.88    195.32 o 
  -3   4   9    20982.86    20805.42    805.20 o 
  -2   4   9      566.21      603.33     90.84 o 
  -1   4   9    19440.14    19606.23   1299.85 o 
   0   4   9      125.44       62.41    110.32 o 
   1   4   9    20112.64    20218.62    350.50 o 
   2   4   9     2626.88     2587.92    126.87 o 
   3   4   9    14512.83    13551.61    394.57 o 
   4   4   9      832.54      860.16    145.81 o 
   5   4   9     4640.18     4834.38    208.78 o 
  -7   5   9      299.57      213.50    118.39 o 
  -6   5   9     1269.12     1334.58    110.53 o 
  -5   5   9       55.71      119.93     91.13 o 
  -4   5   9      404.02      520.21     92.21 o 
  -3   5   9     4092.63     4040.32    176.26 o 
  -2   5   9     4830.08     4823.36    224.99 o 
  -1   5   9     6406.09     6467.62    143.76 o 
   0   5   9    14710.21    15209.58    714.98 o 
   1   5   9     3977.23     3777.46    135.94 o 
   2   5   9    13571.88    12693.94    397.34 o 
   3   5   9     1930.31     2016.55    133.98 o 
   4   5   9     8165.32     7656.75    174.00 o 
   5   5   9      151.86      173.55    132.03 o 
  -7   6   9    17690.31    15748.69    497.08 o 
  -6   6   9     2197.60     2225.06    221.18 o 
  -5   6   9    28397.71    27445.71    538.58 o 
  -4   6   9     2467.83     2464.06    102.64 o 
  -3   6   9    21525.51    21405.71    566.84 o 
  -2   6   9     2018.78     2181.30     96.95 o 
  -1   6   9    16228.54    15817.90    745.96 o 
   0   6   9     1880.75     1891.21     96.82 o 
   1   6   9     2435.89     2449.29    121.16 o 
   2   6   9     1951.19     2114.28     95.96 o 
   3   6   9      215.46      235.26    117.27 o 
   4   6   9      796.20      798.81    134.11 o 
   5   6   9       51.87      176.11    149.57 o 
  -6   7   9      973.52      861.55    128.53 o 
  -5   7   9      621.17      590.58    131.66 o 
  -4   7   9      224.39      222.48    107.52 o 
  -3   7   9     1068.38     1192.35    114.01 o 
  -2   7   9     8323.30     8495.03    207.49 o 
  -1   7   9     1046.72      986.15     84.08 o 
   0   7   9    10242.30    10369.57    269.82 o 
   1   7   9      118.81      125.04     72.75 o 
   2   7   9    10164.70     9926.53    500.66 o 
   3   7   9     2330.17     2157.71    112.53 o 
   4   7   9     6736.53     6488.65    197.19 o 
   5   7   9     6167.82     5471.08    267.74 o 
  -6   8   9      344.68      321.60    138.83 o 
  -5   8   9     6438.48     6577.39    195.23 o 
  -4   8   9      600.59      713.56    102.73 o 
  -3   8   9     8726.45     8871.71    370.82 o 
  -2   8   9     2631.70     2455.02    112.12 o 
  -1   8   9    13548.69    12481.28    394.52 o 
   0   8   9     9300.06     9049.36    197.54 o 
   1   8   9    11663.91    11343.69    484.80 o 
   2   8   9     7699.21     7693.51    402.95 o 
   3   8   9     5977.09     6140.56    242.93 o 
   4   8   9     3294.29     2930.62    136.76 o 
  -6   9   9     1033.59     1046.91    158.10 o 
  -5   9   9        4.90      171.34    137.12 o 
  -4   9   9     1498.30     1506.72    119.16 o 
  -3   9   9       12.98      111.67    105.77 o 
  -2   9   9      636.08      670.26    110.42 o 
  -1   9   9      439.68      511.68    108.47 o 
   0   9   9      173.23      213.39     84.67 o 
   1   9   9     2666.66     2796.64    106.64 o 
   2   9   9     2907.28     2823.10    221.51 o 
   3   9   9     3232.61     3076.67    281.98 o 
   4   9   9     9645.37     9487.51    176.34 o 
  -5  10   9     4591.02     4621.33    145.54 o 
  -4  10   9     9781.27     9836.32    291.48 o 
  -3  10   9     6721.82     6536.02    119.81 o 
  -2  10   9     7475.13     6968.92    217.17 o 
  -1  10   9    10424.03    10052.90    351.53 o 
   0  10   9     2331.09     2315.77     90.05 o 
   1  10   9    11160.86    10243.12    446.51 o 
   2  10   9      347.33      427.15    119.18 o 
   3  10   9     5976.02     5477.74    515.03 o 
  -5  11   9      198.36      114.50    191.26 o 
  -4  11   9      206.93       94.66    115.48 o 
  -3  11   9     2345.98     2209.39    122.05 o 
  -2  11   9     1405.94     1567.52    128.73 o 
  -1  11   9     5633.74     5741.05    129.82 o 
   0  11   9     4819.07     4940.10    117.59 o 
   1  11   9     4683.91     4827.81    122.64 o 
   2  11   9     4858.10     4587.59    150.32 o 
   3  11   9     4704.89     4361.77    441.61 o 
  -4  12   9     5430.38     5226.37    142.34 o 
  -3  12   9     8471.67     8413.51    282.81 o 
  -2  12   9     5245.38     5138.64    131.73 o 
  -1  12   9     3903.76     3883.06    156.93 o 
   0  12   9     2582.61     2759.00    123.27 o 
   1  12   9      668.22      633.44    126.62 o 
   2  12   9     3222.69     3071.32    379.14 o 
  -3  13   9      304.98      126.62    150.33 o 
  -2  13   9     2108.02     2113.65    126.72 o 
  -1  13   9      200.36      296.79    103.98 o 
   0  13   9     2350.54     2492.60    122.50 o 
   1  13   9      352.64      405.49    131.82 o 
  -1  14   9     4239.85     5243.72    308.09 o 
  -6   0  10     8664.94     9832.40    241.66 o 
  -4   0  10    16295.97    16018.54    706.89 o 
  -2   0  10    15292.61    14949.81    902.58 o 
   0   0  10    13888.67    14688.45    877.84 o 
   2   0  10     6234.71     6013.26    208.89 o 
   4   0  10     4196.61     3802.67    277.13 o 
  -7   1  10    12480.08    12967.43    657.95 o 
  -6   1  10       15.27      103.56    157.99 o 
  -5   1  10    13131.13    13392.32    398.41 o 
  -4   1  10     1868.51     1975.49    145.60 o 
  -3   1  10     8175.57     8108.83    394.61 o 
  -2   1  10     4187.81     4359.60     95.18 o 
  -1   1  10     1965.19     2166.59     83.94 o 
   0   1  10     2606.99     2687.23     92.61 o 
   1   1  10      175.37      238.83    102.51 o 
   2   1  10      922.41     1026.43    122.66 o 
   3   1  10      144.15       76.87    126.16 o 
   4   1  10      319.08      305.70    165.77 o 
   5   1  10      171.95      272.76    267.01 o 
  -7   2  10     1142.75     1110.77    139.64 o 
  -6   2  10      217.44      349.80    128.76 o 
  -5   2  10     1774.46     1792.50    113.25 o 
  -4   2  10     1506.32     1586.39     98.87 o 
  -3   2  10       40.81       40.09     79.50 o 
  -2   2  10    10387.77    10400.97    492.50 o 
  -1   2  10      819.97      954.06     86.80 o 
   0   2  10    20980.32    20437.27    626.31 o 
   1   2  10     2233.11     2271.56    115.54 o 
   2   2  10    30488.58    30948.17    763.30 o 
   3   2  10     5781.25     5475.83    233.04 o 
   4   2  10    15770.57    16076.31    546.75 o 
   5   2  10     3025.27     3109.76    336.36 o 
  -7   3  10     7138.37     6668.41    419.97 o 
  -6   3  10      541.69      481.77    105.63 o 
  -5   3  10    15394.51    15630.80    450.90 o 
  -4   3  10       22.22      -97.19     97.19 o 
  -3   3  10    31918.79    31803.22   1379.70 o 
  -2   3  10      565.40      550.82     86.27 o 
  -1   3  10    20395.40    20467.98    838.24 o 
   0   3  10      245.37      249.47     85.76 o 
   1   3  10     9875.54     9483.15    247.83 o 
   2   3  10      172.25      643.11    138.57 o 
   3   3  10       60.80       69.85    147.54 o 
   4   3  10       13.70      -94.18    200.11 o 
   5   3  10     2624.82     2280.35    303.31 o 
  -7   4  10     1222.91     1372.60    250.37 o 
  -6   4  10      215.86      153.73    121.98 o 
  -5   4  10     4546.37     4500.47    160.97 o 
  -4   4  10     2674.33     2680.22    108.33 o 
  -3   4  10     2313.25     2297.86    112.57 o 
  -2   4  10     7463.73     7904.02    167.00 o 
  -1   4  10      807.51      844.30     91.86 o 
   0   4  10    26070.19    26857.73   1348.65 o 
   1   4  10      292.35      350.59     99.76 o 
   2   4  10    26498.91    25072.42   1605.14 o 
   3   4  10      233.61      236.66    116.38 o 
   4   4  10    18048.05    17655.04    721.95 o 
  -6   5  10     1562.91     1570.68    131.78 o 
  -5   5  10     8799.42     9301.83    145.93 o 
  -4   5  10      174.85      137.07    105.77 o 
  -3   5  10     3970.68     3970.07    126.45 o 
  -2   5  10     1160.77     1104.93     91.97 o 
  -1   5  10     4012.53     4016.39    116.40 o 
   0   5  10      393.11      443.25     89.66 o 
   1   5  10      205.51      224.23    107.05 o 
   2   5  10      265.88      288.81    118.60 o 
   3   5  10       29.18      -54.87    158.53 o 
   4   5  10      188.12      189.19    156.63 o 
  -6   6  10     6106.20     5673.78    283.99 o 
  -5   6  10      293.88      418.24    139.64 o 
  -4   6  10    11991.84    12690.08    398.07 o 
  -3   6  10     1653.91     1707.30    105.86 o 
  -2   6  10    12816.73    12903.93    541.28 o 
  -1   6  10     2777.21     2684.72    114.35 o 
   0   6  10     7374.98     7465.56    486.42 o 
   1   6  10     2005.55     2063.29    191.05 o 
   2   6  10     3612.05     3581.30    140.33 o 
   3   6  10     3104.61     3287.90    160.64 o 
   4   6  10     3708.25     3628.73    199.65 o 
  -6   7  10     1974.63     1935.86    156.91 o 
  -5   7  10     5549.19     5405.22    158.98 o 
  -4   7  10     5058.38     4813.84    177.22 o 
  -3   7  10     3216.27     3482.42    256.29 o 
  -2   7  10     6705.89     6596.27    243.12 o 
  -1   7  10     1497.33     1509.30    107.47 o 
   0   7  10     3899.04     4030.15    124.17 o 
   1   7  10      432.15      377.38     99.18 o 
   2   7  10      928.72      803.63    131.65 o 
   3   7  10        1.12      114.59    135.98 o 
   4   7  10      181.70       67.36    145.64 o 
  -5   8  10      217.97      307.95    136.47 o 
  -4   8  10     1094.69     1312.24    130.09 o 
  -3   8  10      580.11      625.54     95.09 o 
  -2   8  10     8437.42     8212.80    336.13 o 
  -1   8  10     3421.77     3648.47    110.78 o 
   0   8  10    10697.51    10456.54    347.09 o 
   1   8  10     7524.50     7043.24    276.54 o 
   2   8  10    14084.66    14280.91    641.18 o 
   3   8  10     9543.52     8899.25    500.76 o 
  -5   9  10     8089.71     7456.83    313.75 o 
  -4   9  10     2726.43     2677.84    116.25 o 
  -3   9  10    12300.04    12029.45    573.88 o 
  -2   9  10     1724.41     1775.31    130.13 o 
  -1   9  10    13596.75    12469.27    386.07 o 
   0   9  10      367.65      574.82    141.16 o 
   1   9  10     3419.49     3328.08    160.30 o 
   2   9  10       68.80      130.20    117.80 o 
   3   9  10      151.79      205.75    135.83 o 
  -4  10  10     1415.59     1388.55    134.14 o 
  -3  10  10     5996.94     5768.03    238.41 o 
  -2  10  10     3737.87     3677.77    126.54 o 
  -1  10  10     2628.40     2903.88    133.28 o 
   0  10  10    12260.31    12578.26    257.81 o 
   1  10  10     1509.08     1714.60    126.84 o 
   2  10  10    12479.52    11534.20   1259.30 o 
  -4  11  10     1681.98     1470.14    222.31 o 
  -3  11  10     1622.76     1643.46    130.54 o 
  -2  11  10      142.42      234.84    118.04 o 
  -1  11  10      638.84      689.13     99.68 o 
   0  11  10      154.34      222.01    125.14 o 
   1  11  10       95.97      204.37    114.26 o 
   2  11  10       76.56      247.95    146.22 o 
  -3  12  10     1701.45     1551.43    278.64 o 
  -2  12  10     4834.52     4573.27    131.54 o 
  -1  12  10     3267.47     3113.41    157.71 o 
   0  12  10     1801.36     1717.80    118.29 o 
   1  12  10     3847.18     3825.27    305.34 o 
  -5   0  11      146.09      219.74    140.26 o 
  -3   0  11      225.85      198.77    193.44 o 
  -1   0  11       21.64       99.51    124.37 o 
   1   0  11       47.70       65.84    198.40 o 
   3   0  11      329.11      422.66    179.73 o 
  -6   1  11     8984.32     9389.92    493.45 o 
  -5   1  11      191.09      129.13    169.42 o 
  -4   1  11     9005.64    10038.28    304.26 o 
  -3   1  11     3564.63     3747.66    105.32 o 
  -2   1  11     7358.06     7721.72    451.15 o 
  -1   1  11     2836.37     3157.27    117.79 o 
   0   1  11    13945.19    15002.09    395.72 o 
   1   1  11     1281.38     1185.36    112.74 o 
   2   1  11     9463.81     9423.60    415.24 o 
   3   1  11      200.46      189.86    150.45 o 
   4   1  11     8048.78     7256.23    495.02 o 
  -6   2  11     1975.54     2287.51    188.38 o 
  -5   2  11     7263.50     7937.81    238.11 o 
  -4   2  11     1712.58     1902.88    107.18 o 
  -3   2  11     2373.60     2404.41    129.61 o 
  -2   2  11      809.39     1182.51     94.95 o 
  -1   2  11       13.88      137.12     90.54 o 
   0   2  11      853.48      832.35     98.18 o 
   1   2  11     2743.82     2690.25    118.89 o 
   2   2  11     2595.82     2552.74    144.37 o 
   3   2  11     6250.06     6100.46    359.50 o 
   4   2  11     1735.94     1724.82    199.04 o 
  -6   3  11     6067.52     6273.71    263.42 o 
  -5   3  11      499.05      865.57    110.11 o 
  -4   3  11    19404.70    19964.03    823.70 o 
  -3   3  11     1245.43     1400.05     96.46 o 
  -2   3  11    35278.48    35892.76   2120.00 o 
  -1   3  11      789.59      758.10     99.43 o 
   0   3  11    34053.33    34971.91   1251.07 o 
   1   3  11      552.64      700.12     97.49 o 
   2   3  11    20519.80    20349.65   1111.70 o 
   3   3  11      690.80      634.47    151.15 o 
   4   3  11     5661.14     5352.55    303.97 o 
  -6   4  11      252.38      124.96    151.49 o 
  -5   4  11     6252.18     6519.28    219.29 o 
  -4   4  11      548.86      551.51    101.81 o 
  -3   4  11     2285.80     2459.32    206.60 o 
  -2   4  11        0.45      117.28    143.13 o 
  -1   4  11       20.68       77.84    128.13 o 
   0   4  11      428.90      427.40    113.19 o 
   1   4  11     2908.50     2967.83    111.21 o 
   2   4  11      516.72      765.18    139.51 o 
   3   4  11     8634.84     8420.13    305.00 o 
   4   4  11      383.82      567.24    199.73 o 
  -6   5  11     7071.83     6889.75    479.07 o 
  -5   5  11      406.35      372.27    129.33 o 
  -4   5  11     8120.48     8537.08    335.21 o 
  -3   5  11      134.55      246.85    102.34 o 
  -2   5  11     8562.29     8955.32    334.64 o 
  -1   5  11       54.71      194.23    102.14 o 
   0   5  11     9350.58     9963.43    502.73 o 
   1   5  11       55.31      109.91    105.23 o 
   2   5  11     9384.25     8842.18    384.07 o 
   3   5  11      646.91      650.74    133.72 o 
  -5   6  11      112.99      130.54    126.51 o 
  -4   6  11      432.18      444.99    175.68 o 
  -3   6  11       50.43       91.15    107.75 o 
  -2   6  11       30.48      113.95    102.02 o 
  -1   6  11      182.01      260.09    110.23 o 
   0   6  11       71.91      203.31    135.13 o 
   1   6  11       53.94      -17.66    103.84 o 
   2   6  11      196.06      148.92    164.73 o 
   3   6  11      312.48      329.02    151.97 o 
  -5   7  11     2042.05     1948.59    168.44 o 
  -4   7  11     6203.36     6591.63    143.33 o 
  -3   7  11     9471.55     9830.78    437.21 o 
  -2   7  11     7576.18     7870.04    150.41 o 
  -1   7  11     9652.21     9469.07    355.56 o 
   0   7  11     6826.82     6943.97    504.01 o 
   1   7  11     5377.26     5280.19    301.64 o 
   2   7  11     7083.93     6957.55    276.31 o 
   3   7  11     2488.49     2294.63    175.47 o 
  -4   8  11     1988.20     1940.31    141.82 o 
  -3   8  11     2243.17     2318.19    306.02 o 
  -2   8  11      443.56      642.49    135.78 o 
  -1   8  11        0.95      138.11    136.33 o 
   0   8  11      787.57      822.20    155.92 o 
   1   8  11     1169.24     1226.93    159.64 o 
   2   8  11     2674.17     2908.66    241.42 o 
  -4   9  11    11086.54     9997.60    161.15 o 
  -3   9  11     3721.04     3793.10    172.80 o 
  -2   9  11    21489.13    20659.49    688.38 o 
  -1   9  11     3362.22     3280.73    159.93 o 
   0   9  11    15942.74    16190.50    393.10 o 
   1   9  11     3303.63     3349.35    290.49 o 
   2   9  11    11942.86    10541.23    955.30 o 
  -3  10  11      803.48      504.53    129.36 o 
  -2  10  11      100.13       39.15    141.97 o 
  -1  10  11        1.32       28.91    273.35 o 
   0  10  11        4.58     -146.43    174.64 o 
   1  10  11     1342.56     1204.05    143.18 o 
  -2  11  11     3736.13     3808.43    144.33 o 
  -1  11  11      794.03      879.51    236.38 o 
   0  11  11     3475.79     3730.24    235.72 o 
  -4   0  12     5498.66     6329.88    361.75 o 
  -2   0  12     5262.27     5559.11    160.58 o 
   0   0  12    14500.62    13928.14    235.55 o 
   2   0  12    10791.12    10112.29   1221.51 o 
  -5   1  12       25.47      183.96    111.91 o 
  -4   1  12      199.87      199.64     99.15 o 
  -3   1  12      464.18      541.58    126.94 o 
  -2   1  12     1739.18     1855.40     95.80 o 
  -1   1  12     2022.22     2122.88    111.95 o 
   0   1  12     2065.45     2005.52    179.09 o 
   1   1  12     3797.26     4001.41    173.34 o 
   2   1  12      751.08      665.09    133.16 o 
   3   1  12     9442.20     8733.78    523.14 o 
  -5   2  12     1999.48     2240.87    124.38 o 
  -4   2  12    14993.84    16200.99    824.48 o 
  -3   2  12     2573.28     2918.73    183.61 o 
  -2   2  12    15804.63    16490.85    714.02 o 
  -1   2  12       40.52      105.21     98.16 o 
   0   2  12     6815.87     6880.79    189.02 o 
   1   2  12      214.59      157.69    153.04 o 
   2   2  12     2782.67     2555.19    143.66 o 
   3   2  12      519.32      352.32    161.05 o 
  -5   3  12      237.49      325.50    130.87 o 
  -4   3  12       51.27      168.20    117.04 o 
  -3   3  12     5964.24     6421.43    312.29 o 
  -2   3  12      150.62      424.35    113.56 o 
  -1   3  12    15317.83    16487.04    844.90 o 
   0   3  12      252.74      263.41    114.06 o 
   1   3  12    15477.39    14880.85    207.15 o 
   2   3  12      920.64      918.25    142.90 o 
   3   3  12    12559.29    11089.94    613.71 o 
  -5   4  12       33.10       22.39    136.19 o 
  -4   4  12    14115.59    14442.85    199.44 o 
  -3   4  12       59.53      112.69    133.58 o 
  -2   4  12    11807.82    12739.31    402.95 o 
  -1   4  12      276.89      144.04    134.14 o 
   0   4  12     5658.67     6126.27    279.91 o 
   1   4  12     1659.19     1825.72    138.57 o 
   2   4  12     1147.08     1166.08    281.03 o 
  -5   5  12       22.34      172.72    299.93 o 
  -4   5  12      145.28      294.63    181.28 o 
  -3   5  12      836.20      901.72    190.53 o 
  -2   5  12      643.73      639.13    191.62 o 
  -1   5  12     1015.43     1242.49    151.02 o 
   0   5  12      219.53      271.24    107.05 o 
   1   5  12     4306.26     4587.43    284.94 o 
   2   5  12       37.04      196.20    161.90 o 
  -4   6  12     4432.70     4524.87    135.36 o 
  -3   6  12     2153.90     2273.32    126.41 o 
  -2   6  12     4217.92     4669.58    187.36 o 
  -1   6  12     1299.27     1273.62    124.18 o 
   0   6  12     7815.23     8100.94    532.81 o 
   1   6  12      332.58      362.49    120.93 o 
   2   6  12     7793.74     7313.74    239.42 o 
  -4   7  12      346.15      162.52    144.04 o 
  -3   7  12      100.28      192.40    157.81 o 
  -2   7  12     2543.30     2669.81    123.28 o 
  -1   7  12     1373.52     1321.65    120.07 o 
   0   7  12     4619.88     4497.80    174.23 o 
   1   7  12     2460.12     2426.65    133.42 o 
  -3   8  12     6356.87     6076.19    180.10 o 
  -2   8  12     8310.82     8714.49    363.66 o 
  -1   8  12     2319.06     2270.35    165.05 o 
   0   8  12     3700.13     3701.27    210.67 o 
   1   8  12      224.27      171.99    149.50 o 
  -2   9  12      484.37      852.18    201.24 o 
  -1   9  12     5631.01     5660.60    167.69 o 
  -3   0  13     2933.43     3077.35    298.19 o 
  -1   0  13     9776.13    10410.42    236.08 o 
   1   0  13    15350.41    15497.70    988.71 o 
  -4   1  13     6620.57     7190.56    235.44 o 
  -3   1  13      129.07      123.06    121.63 o 
  -2   1  13     5367.90     5608.50    237.53 o 
  -1   1  13     1070.75     1141.98    128.08 o 
   0   1  13     2775.18     2904.40    157.17 o 
   1   1  13     1350.91     1352.09    181.38 o 
  -4   2  13     1315.42     1707.82    152.96 o 
  -3   2  13    12655.12    13659.63    516.92 o 
  -2   2  13     1159.41     1468.98    228.99 o 
  -1   2  13    13281.70    15111.50    317.66 o 
   0   2  13      202.05       62.54    136.85 o 
   1   2  13     7915.95     8008.45    631.22 o 
  -4   3  13     3532.28     3343.56    142.94 o 
  -3   3  13       21.42      -91.35    137.30 o 
  -2   3  13      377.58      288.02    152.95 o 
  -1   3  13      109.40      344.98    138.40 o 
   0   3  13      685.89      586.83    139.36 o 
   1   3  13       31.46       69.76    156.02 o 
  -3   4  13    11003.26    11353.38    212.80 o 
  -2   4  13      365.75      413.13    143.08 o 
  -1   4  13     8744.15     9902.09    381.32 o 
   0   4  13      998.85     1133.73    145.24 o 
   1   4  13     6754.89     6485.89    508.70 o 
  -3   5  13     1681.69     1454.69    142.68 o 
  -2   5  13     4000.64     4191.14    143.95 o 
  -1   5  13     1960.63     2171.55    168.54 o 
   0   5  13     2954.55     3060.44    254.76 o 
  -2   6  13      658.63      839.63    148.51 o 
  -1   6  13     5161.84     4791.54    238.42 o 
   0   6  13     1504.77     1960.14    226.45 o 
                                                 
